# Supplementary material for: Androgen receptor-mediated pharmacogenomic expression quantitative trait loci: implications for breast cancer response to AR-targeting therapy
Source: Breast Cancer Res. 2024 Jul 4;26:111. doi: 10.1186/s13058-024-01861-2 (PMC11225427; doi:10.1186/s13058-024-01861-2)
Supplement: Supplementary file 2 — Supplementary Material 2 [file 13058_2024_1861_MOESM2_ESM.xlsx]

## Sheet: Supplemental_Table_S1
Supplementary Table S1: Selected top signals of PGx-eQTL and primer sequences for qRT-PCR
Drug	snp	gene	pvalue	chr	snploc	primer_Forward	primer_reverse
DHT	rs1275097	GRAMD1B	0.000153439	chr11	123543429	GAGGAGAATGGAAACCAGAGCC	GGTGAGGACTTCGGCATCTATC
DHT	rs3761919	CDK18	0.000297455	chr1	205694721	TGGACCACTGTGGGAACCTCAT	CCTCTCGTTGATGAGCAGGTTC
DHT	rs1172822	NAT14	0.000367418	chr19	55819846	CTGGAGATGCTGAAGGCCG	GAAGGAAGCCAGGACAAAGC
DHT	rs7321187	MAB21L1	0.000389103	chr13	36204817	GTTTCAGACGCTGGTGGCTCAA	TGCACCACGTACCTATCTCGGA
DHT	rs928815	NFKBIL1	0.000917721	chr6	31531216	AGCGGGAATGGAGACAGAAGCT	ATCTGACCAGGCTGAGAAGGAC
Enz	rs10501396	ARL2	3.96507e-05	chr11	64885446	GGGAGGACATCGACACCA	AGGACC GCAGGGACTTC
Enz	rs609433	TAF10	9.41927e-05	chr11	6833748	AGCACGCCTTTGGTGGACTTCT	TCAAAGCCAGCACGGTTCAGGT
Enz	rs11568818	MMP7	0.000356718	chr11	102401662	TCGGAGGAGATGCTCACTTCGA	GGATCAGAGGAATGTCCCATACC
Enz	rs11076933	ZG16B	0.00042208	chr16	2954917	TTCTCCTGGTGAAAAGTGTCCA	GGAAAGCTTGGAAGGCGACA
Enz	rs11137287	PNPLA7	0.000459994	chr9	140382706	GAGCCTCTCATCTTCACCGTCA	AGGACGACATCCTCTTCACCAC

## Sheet: Supplemental_Table_S2
Supp. Table S2 AR mediated PGx-eQTL associated with GWAS of breast cancer response to endocrine therapies
Drug	snps	chr	snploc	eQTL_GT	gene	pvalue	Anova_Effect_Size	Linear_Effect_Size	FDR	eQTL_GWAS_SNP_r2_EUR	GWAS_Phenotype	GWAS_snp	GWAS_POS	GWAS_MA	GWAS_MAF	GWAS_stat	GWAS_pvalue	GWAS_stat_type
Enz	rs7252182	19	35879537	A/G	TMEM147	5.75449e-05	0.803513	-0.467881	0.027987	0.986	M3_E1	rs4806151	35884102	A	0.21487	-0.098888	0.00447427	Linear
Enz	rs7252182	19	35879537	A/G	TMEM147	5.75449e-05	0.803513	-0.467881	0.027987	0.986	M3_E1	rs35777556	35883551	C	0.214117	-0.0993173	0.00424517	Linear
Enz	rs7252182	19	35879537	A/G	TMEM147	5.75449e-05	0.803513	-0.467881	0.027987	0.986	M3_E1	rs35777556	35883551	C	0.214117	0.905455	0.00406203	OR
Enz	rs7252182	19	35879537	A/G	TMEM147	5.75449e-05	0.803513	-0.467881	0.027987	0.986	M3_E1	rs4806150	35880904	G	0.214745	0.90578	0.00424376	OR
Enz	rs7252182	19	35879537	A/G	TMEM147	5.75449e-05	0.803513	-0.467881	0.027987	0.952	M3_E1	rs2097682	35888322	G	0.210749	-0.104016	0.00299896	Linear
Enz	rs7252182	19	35879537	A/G	TMEM147	5.75449e-05	0.803513	-0.467881	0.027987	0.986	M3_E1	rs4806150	35880904	G	0.214745	-0.0989591	0.00443172	Linear
Enz	rs7252182	19	35879537	A/G	TMEM147	5.75449e-05	0.803513	-0.467881	0.027987	0.952	M3_E1	rs6417179	35886395	C	0.209297	0.901495	0.00288838	OR
Enz	rs7252182	19	35879537	A/G	TMEM147	5.75449e-05	0.803513	-0.467881	0.027987	0.952	M3_E1	rs6417179	35886395	C	0.209297	-0.103701	0.00303728	Linear
Enz	rs7252182	19	35879537	A/G	TMEM147	5.75449e-05	0.803513	-0.467881	0.027987	0.952	M3_E1	rs2097682	35888322	G	0.210749	0.901211	0.00285125	OR
Enz	rs7252182	19	35879537	A/G	TMEM147	5.75449e-05	0.803513	-0.467881	0.027987	0.986	M3_E1	rs4806151	35884102	A	0.21487	0.905844	0.00428522	OR
Enz	rs4932165	15	90703570	C/T	IDH2	0.000152582	0.768838	-0.39113	0.0571865	0.961	M3_E1	rs12438336	90702268	G	0.398734	1.08319	0.00302122	OR
Enz	rs4932165	15	90703570	C/T	IDH2	0.000152582	0.768838	-0.39113	0.0571865	0.948	M3_E1	rs7164245	90701180	A	0.386814	0.0775162	0.00484522	Linear
Enz	rs4932165	15	90703570	C/T	IDH2	0.000152582	0.768838	-0.39113	0.0571865	0.957	M3_E1	rs6496635	90701696	G	0.390329	1.08112	0.00402367	OR
Enz	rs4932165	15	90703570	C/T	IDH2	0.000152582	0.768838	-0.39113	0.0571865	1	M3_E1	rs4932165	90703571	T	0.404665	1.07808	0.00494235	OR
Enz	rs4932165	15	90703570	C/T	IDH2	0.000152582	0.768838	-0.39113	0.0571865	0.961	M3_E1	rs12438336	90702268	G	0.398734	0.0799107	0.00317431	Linear
Enz	rs4932165	15	90703570	C/T	IDH2	0.000152582	0.768838	-0.39113	0.0571865	0.953	M3_E1	rs12441566	90701912	A	0.389799	1.08118	0.0040092	OR
Enz	rs4932165	15	90703570	C/T	IDH2	0.000152582	0.768838	-0.39113	0.0571865	0.953	M3_E1	rs12441566	90701912	A	0.389799	0.0780562	0.00419092	Linear
Enz	rs4932165	15	90703570	C/T	IDH2	0.000152582	0.768838	-0.39113	0.0571865	0.957	M3_E1	rs6496635	90701696	G	0.390329	0.0779986	0.00420579	Linear
Enz	rs4932165	15	90703570	C/T	IDH2	0.000152582	0.768838	-0.39113	0.0571865	0.948	M3_E1	rs7164245	90701180	A	0.386814	1.0806	0.00464693	OR
DHT	rs7252182	19	35879537	A/G	TMEM147	0.000277251	0.744644	-0.515024	0.124893	0.986	M3_E1	rs35777556	35883551	C	0.214117	0.905455	0.00406203	OR
DHT	rs7252182	19	35879537	A/G	TMEM147	0.000277251	0.744644	-0.515024	0.124893	0.986	M3_E1	rs4806150	35880904	G	0.214745	-0.0989591	0.00443172	Linear
DHT	rs7252182	19	35879537	A/G	TMEM147	0.000277251	0.744644	-0.515024	0.124893	0.952	M3_E1	rs6417179	35886395	C	0.209297	0.901495	0.00288838	OR
DHT	rs7252182	19	35879537	A/G	TMEM147	0.000277251	0.744644	-0.515024	0.124893	0.986	M3_E1	rs35777556	35883551	C	0.214117	-0.0993173	0.00424517	Linear
DHT	rs7252182	19	35879537	A/G	TMEM147	0.000277251	0.744644	-0.515024	0.124893	0.952	M3_E1	rs6417179	35886395	C	0.209297	-0.103701	0.00303728	Linear
DHT	rs7252182	19	35879537	A/G	TMEM147	0.000277251	0.744644	-0.515024	0.124893	0.986	M3_E1	rs4806151	35884102	A	0.21487	0.905844	0.00428522	OR
DHT	rs7252182	19	35879537	A/G	TMEM147	0.000277251	0.744644	-0.515024	0.124893	0.986	M3_E1	rs4806151	35884102	A	0.21487	-0.098888	0.00447427	Linear
DHT	rs7252182	19	35879537	A/G	TMEM147	0.000277251	0.744644	-0.515024	0.124893	0.986	M3_E1	rs4806150	35880904	G	0.214745	0.90578	0.00424376	OR
DHT	rs7252182	19	35879537	A/G	TMEM147	0.000277251	0.744644	-0.515024	0.124893	0.952	M3_E1	rs2097682	35888322	G	0.210749	0.901211	0.00285125	OR
DHT	rs7252182	19	35879537	A/G	TMEM147	0.000277251	0.744644	-0.515024	0.124893	0.952	M3_E1	rs2097682	35888322	G	0.210749	-0.104016	0.00299896	Linear
Enz	rs2001004	12	6977358	G/A	ATN1	0.000309717	0.739888	-0.214388	0.0966873	0.855	M3_E1	rs2239163	7014076	C	0.274635	1.09521	0.0025995	OR
Enz	rs2001004	12	6977358	G/A	ATN1	0.000309717	0.739888	-0.214388	0.0966873	0.855	M3_E1	rs2239163	7014076	C	0.274635	0.0909468	0.00273897	Linear
Enz	rs2001004	12	6977358	G/A	ATN1	0.000309717	0.739888	-0.214388	0.0966873	0.837	M3_E1	rs7964156	7017922	G	0.265604	0.0897362	0.00474378	Linear
Enz	rs2001004	12	6977358	G/A	ATN1	0.000309717	0.739888	-0.214388	0.0966873	0.837	M3_E1	rs7964156	7017922	G	0.265604	1.09389	0.00454798	OR
Enz	rs2001004	12	6977358	G/A	ATN1	0.000309717	0.739888	-0.214388	0.0966873	0.817	M3_E1	rs7299391	7008991	A	0.296324	1.08572	0.004674	OR
Enz	rs2001004	12	6977358	G/A	ATN1	0.000309717	0.739888	-0.214388	0.0966873	0.846	M3_E1	rs7134129	6998158	G	0.293875	0.0853591	0.00480825	Linear
Enz	rs2001004	12	6977358	G/A	ATN1	0.000309717	0.739888	-0.214388	0.0966873	0.846	M3_E1	rs58215655	7001838	T	0.29199	1.08913	0.00438249	OR
Enz	rs2001004	12	6977358	G/A	ATN1	0.000309717	0.739888	-0.214388	0.0966873	0.846	M3_E1	rs7134129	6998158	G	0.293875	1.08911	0.00461086	OR
Enz	rs2001004	12	6977358	G/A	ATN1	0.000309717	0.739888	-0.214388	0.0966873	0.817	M3_E1	rs7299391	7008991	A	0.296324	0.082243	0.00487296	Linear
Enz	rs2001004	12	6977358	G/A	ATN1	0.000309717	0.739888	-0.214388	0.0966873	0.846	M3_E1	rs58215655	7001838	T	0.29199	0.0853814	0.00457406	Linear
DHT	rs12585112	13	79184858	G/A	RNF219-AS1	0.000546377	0.714077	0.331253	0.19435	0.871	NSABP.adj	rs17878994	79179957	C	0.378356	1.2608	0.00201277	OR
DHT	rs12585112	13	79184858	G/A	RNF219-AS1	0.000546377	0.714077	0.331253	0.19435	0.834	NSABP.adj	rs9601092	79174091	T	0.379775	1.23746	0.00458976	OR
DHT	rs12585112	13	79184858	G/A	RNF219-AS1	0.000546377	0.714077	0.331253	0.19435	0.996	NSABP.adj	rs7992655	79219628	A	0.3507	1.24403	0.00429034	OR
DHT	rs9670305	13	79184706	A/C	RNF219-AS1	0.000546377	0.714077	0.331253	0.19435	0.871	NSABP.adj	rs17878994	79179957	C	0.378356	1.2608	0.00201277	OR
DHT	rs9670305	13	79184706	A/C	RNF219-AS1	0.000546377	0.714077	0.331253	0.19435	0.996	NSABP.adj	rs7992655	79219628	A	0.3507	1.24403	0.00429034	OR
DHT	rs9670305	13	79184706	A/C	RNF219-AS1	0.000546377	0.714077	0.331253	0.19435	0.834	NSABP.adj	rs9601092	79174091	T	0.379775	1.23746	0.00458976	OR
Enz	rs7252182	19	35879537	A/G	USF2	0.000571272	0.711946	-0.472288	0.146851	0.952	M3_E1	rs2097682	35888322	G	0.210749	0.901211	0.00285125	OR
Enz	rs7252182	19	35879537	A/G	USF2	0.000571272	0.711946	-0.472288	0.146851	0.986	M3_E1	rs4806150	35880904	G	0.214745	-0.0989591	0.00443172	Linear
Enz	rs7252182	19	35879537	A/G	USF2	0.000571272	0.711946	-0.472288	0.146851	0.986	M3_E1	rs35777556	35883551	C	0.214117	0.905455	0.00406203	OR
Enz	rs7252182	19	35879537	A/G	USF2	0.000571272	0.711946	-0.472288	0.146851	0.986	M3_E1	rs4806151	35884102	A	0.21487	0.905844	0.00428522	OR
Enz	rs7252182	19	35879537	A/G	USF2	0.000571272	0.711946	-0.472288	0.146851	0.986	M3_E1	rs4806151	35884102	A	0.21487	-0.098888	0.00447427	Linear
Enz	rs7252182	19	35879537	A/G	USF2	0.000571272	0.711946	-0.472288	0.146851	0.986	M3_E1	rs4806150	35880904	G	0.214745	0.90578	0.00424376	OR
Enz	rs7252182	19	35879537	A/G	USF2	0.000571272	0.711946	-0.472288	0.146851	0.986	M3_E1	rs35777556	35883551	C	0.214117	-0.0993173	0.00424517	Linear
Enz	rs7252182	19	35879537	A/G	USF2	0.000571272	0.711946	-0.472288	0.146851	0.952	M3_E1	rs6417179	35886395	C	0.209297	0.901495	0.00288838	OR
Enz	rs7252182	19	35879537	A/G	USF2	0.000571272	0.711946	-0.472288	0.146851	0.952	M3_E1	rs2097682	35888322	G	0.210749	-0.104016	0.00299896	Linear
Enz	rs7252182	19	35879537	A/G	USF2	0.000571272	0.711946	-0.472288	0.146851	0.952	M3_E1	rs6417179	35886395	C	0.209297	-0.103701	0.00303728	Linear
Enz	rs1792902	11	61975754	G/C	ASRGL1	0.000899001	0.689334	0.903034	0.201137	1	M3_E1	rs1792902	61975755	C	0.39556	0.0758297	0.00454689	Linear
Enz	rs1792902	11	61975754	G/C	ASRGL1	0.000899001	0.689334	0.903034	0.201137	1	M3_E1	rs1792902	61975755	C	0.39556	1.07878	0.004356	OR
Enz	rs6695344	1	151178490	G/A	PRUNE	0.000976199	0.685039	0.103171	0.213797	1	M3_E1	rs6695344	151178491	A	0.380733	0.914817	0.00173342	OR
Enz	rs6695344	1	151178490	G/A	PRUNE	0.000976199	0.685039	0.103171	0.213797	1	M3_E1	rs6695344	151178491	A	0.380733	-0.089031	0.00184117	Linear
Enz	rs2723497	7	17825827	C/T	SNX13	0.0012097	0.673578	0.467474	0.246126	0.98	M3_E2	rs2723504	17854833	A	0.465703	0.934686	0.00457667	OR
Enz	rs2723497	7	17825827	C/T	SNX13	0.0012097	0.673578	0.467474	0.246126	0.988	M3_E2	rs2723554	17841652	T	0.464893	0.934993	0.00458762	OR
Enz	rs2723497	7	17825827	C/T	SNX13	0.0012097	0.673578	0.467474	0.246126	0.984	M3_E2	rs2723570	17893156	A	0.479883	-0.0690112	0.00445979	Linear
Enz	rs2723497	7	17825827	C/T	SNX13	0.0012097	0.673578	0.467474	0.246126	0.98	M3_E2	rs2723505	17854849	T	0.465984	-0.0675762	0.0047641	Linear
Enz	rs2723497	7	17825827	C/T	SNX13	0.0012097	0.673578	0.467474	0.246126	0.886	M3_E2	rs6955984	17978212	T	0.496221	-0.0691223	0.0044195	Linear
Enz	rs2723497	7	17825827	C/T	SNX13	0.0012097	0.673578	0.467474	0.246126	0.98	M3_E2	rs2723505	17854849	T	0.465984	0.934656	0.00456574	OR
Enz	rs2723497	7	17825827	C/T	SNX13	0.0012097	0.673578	0.467474	0.246126	0.98	M3_E2	rs4543433	17966152	C	0.459734	0.932446	0.00332643	OR
Enz	rs2723497	7	17825827	C/T	SNX13	0.0012097	0.673578	0.467474	0.246126	0.988	M3_E2	rs2723554	17841652	T	0.464893	-0.0672159	0.00478655	Linear
Enz	rs2723497	7	17825827	C/T	SNX13	0.0012097	0.673578	0.467474	0.246126	0.98	M3_E2	rs2691594	17864816	G	0.465671	0.934932	0.00439743	OR
Enz	rs2723497	7	17825827	C/T	SNX13	0.0012097	0.673578	0.467474	0.246126	0.992	M3_E2	rs2691600	17873165	T	0.469423	0.933383	0.00361275	OR
Enz	rs2723497	7	17825827	C/T	SNX13	0.0012097	0.673578	0.467474	0.246126	0.984	M3_E2	rs1524776	17872093	C	0.472486	-0.0677738	0.00463137	Linear
Enz	rs2723497	7	17825827	C/T	SNX13	0.0012097	0.673578	0.467474	0.246126	0.98	M3_E2	rs35819944	17967791	C	0.464559	0.929432	0.00221324	OR
Enz	rs2723497	7	17825827	C/T	SNX13	0.0012097	0.673578	0.467474	0.246126	0.98	M3_E2	rs2723494	17853983	T	0.466169	-0.0676017	0.00475409	Linear
Enz	rs2723497	7	17825827	C/T	SNX13	0.0012097	0.673578	0.467474	0.246126	0.98	M3_E2	rs2723569	17893671	T	0.481995	0.932375	0.00382916	OR
Enz	rs2723497	7	17825827	C/T	SNX13	0.0012097	0.673578	0.467474	0.246126	0.976	M3_E2	rs6958131	17851385	A	0.495329	0.931056	0.00389048	OR
Enz	rs2723497	7	17825827	C/T	SNX13	0.0012097	0.673578	0.467474	0.246126	0.972	M3_E2	rs12699918	17969900	G	0.464547	0.929405	0.00220632	OR
Enz	rs2723497	7	17825827	C/T	SNX13	0.0012097	0.673578	0.467474	0.246126	0.988	M3_E2	rs2691612	17883916	A	0.481441	0.93265	0.00391929	OR
Enz	rs2723497	7	17825827	C/T	SNX13	0.0012097	0.673578	0.467474	0.246126	0.865	M3_E2	rs2177652	17894933	G	0.43992	0.93247	0.00443424	OR
Enz	rs2723497	7	17825827	C/T	SNX13	0.0012097	0.673578	0.467474	0.246126	0.98	M3_E2	rs2691557	17942597	C	0.461095	0.934005	0.00416269	OR
Enz	rs2723497	7	17825827	C/T	SNX13	0.0012097	0.673578	0.467474	0.246126	0.886	M3_E2	rs9942602	17977054	T	0.496146	-0.0691609	0.00438502	Linear
Enz	rs2723497	7	17825827	C/T	SNX13	0.0012097	0.673578	0.467474	0.246126	0.98	M3_E2	rs2723552	17860661	G	0.461194	0.934173	0.00400397	OR
Enz	rs2723497	7	17825827	C/T	SNX13	0.0012097	0.673578	0.467474	0.246126	0.98	M3_E2	rs2691594	17864816	G	0.465671	-0.067282	0.00459146	Linear
Enz	rs2723497	7	17825827	C/T	SNX13	0.0012097	0.673578	0.467474	0.246126	0.976	M3_E2	rs949451	17858554	G	0.477015	0.934348	0.00485421	OR
Enz	rs2723497	7	17825827	C/T	SNX13	0.0012097	0.673578	0.467474	0.246126	0.865	M3_E2	rs2177652	17894933	G	0.43992	-0.0699187	0.00462923	Linear
Enz	rs2723497	7	17825827	C/T	SNX13	0.0012097	0.673578	0.467474	0.246126	0.984	M3_E2	rs6958211	17851664	C	0.478575	0.934249	0.00487342	OR
Enz	rs2723497	7	17825827	C/T	SNX13	0.0012097	0.673578	0.467474	0.246126	0.886	M3_E2	rs9942602	17977054	T	0.496146	0.933176	0.00419629	OR
Enz	rs2723497	7	17825827	C/T	SNX13	0.0012097	0.673578	0.467474	0.246126	0.984	M3_E2	rs2691623	17893576	G	0.482589	-0.0703354	0.00389468	Linear
Enz	rs2723497	7	17825827	C/T	SNX13	0.0012097	0.673578	0.467474	0.246126	0.984	M3_E2	rs2723572	17888587	C	0.464681	-0.0695162	0.00340139	Linear
Enz	rs2723497	7	17825827	C/T	SNX13	0.0012097	0.673578	0.467474	0.246126	0.961	M3_E2	rs2723555	17863633	A	0.464741	0.933141	0.00356019	OR
Enz	rs2723497	7	17825827	C/T	SNX13	0.0012097	0.673578	0.467474	0.246126	0.965	M3_E2	rs2103144	17940152	C	0.464646	-0.0680612	0.004713	Linear
Enz	rs2723497	7	17825827	C/T	SNX13	0.0012097	0.673578	0.467474	0.246126	0.965	M3_E2	rs2103144	17940152	C	0.464646	0.934203	0.0045159	OR
Enz	rs2723497	7	17825827	C/T	SNX13	0.0012097	0.673578	0.467474	0.246126	0.988	M3_E2	rs2691589	17847205	C	0.464893	-0.067139	0.00479631	Linear
Enz	rs2723497	7	17825827	C/T	SNX13	0.0012097	0.673578	0.467474	0.246126	0.886	M3_E2	rs6955984	17978212	T	0.496221	0.933213	0.00422987	OR
Enz	rs2723497	7	17825827	C/T	SNX13	0.0012097	0.673578	0.467474	0.246126	0.984	M3_E2	rs2140710	17895575	C	0.480636	0.932672	0.00399861	OR
Enz	rs2723497	7	17825827	C/T	SNX13	0.0012097	0.673578	0.467474	0.246126	0.984	M3_E2	rs2723570	17893156	A	0.479883	0.933316	0.00426912	OR
Enz	rs2723497	7	17825827	C/T	SNX13	0.0012097	0.673578	0.467474	0.246126	0.972	M3_E2	rs2691552	17923744	C	0.459563	0.93505	0.00470728	OR
Enz	rs2723497	7	17825827	C/T	SNX13	0.0012097	0.673578	0.467474	0.246126	0.957	M3_E2	rs2714875	17925975	G	0.466506	0.931122	0.00285133	OR
Enz	rs2723497	7	17825827	C/T	SNX13	0.0012097	0.673578	0.467474	0.246126	0.98	M3_E2	rs2723540	17905690	T	0.480502	0.932302	0.00388839	OR
Enz	rs2723497	7	17825827	C/T	SNX13	0.0012097	0.673578	0.467474	0.246126	0.98	M3_E2	rs4543433	17966152	C	0.459734	-0.0699439	0.00349057	Linear
Enz	rs2723497	7	17825827	C/T	SNX13	0.0012097	0.673578	0.467474	0.246126	0.984	M3_E2	rs2723572	17888587	C	0.464681	0.932845	0.00323987	OR
Enz	rs2723497	7	17825827	C/T	SNX13	0.0012097	0.673578	0.467474	0.246126	0.992	M3_E2	rs1357796	17873475	T	0.483764	0.933893	0.00459448	OR
Enz	rs2723497	7	17825827	C/T	SNX13	0.0012097	0.673578	0.467474	0.246126	0.992	M3_E2	rs2691600	17873165	T	0.469423	-0.0689401	0.00378532	Linear
Enz	rs2723497	7	17825827	C/T	SNX13	0.0012097	0.673578	0.467474	0.246126	0.961	M3_E2	rs4532510	17971224	T	0.458796	-0.0701287	0.00349127	Linear
Enz	rs2723497	7	17825827	C/T	SNX13	0.0012097	0.673578	0.467474	0.246126	0.98	M3_E2	rs2691557	17942597	C	0.461095	-0.0682738	0.00435053	Linear
Enz	rs2723497	7	17825827	C/T	SNX13	0.0012097	0.673578	0.467474	0.246126	0.984	M3_E2	rs2723571	17891214	C	0.480116	-0.0683921	0.0047575	Linear
Enz	rs2723497	7	17825827	C/T	SNX13	0.0012097	0.673578	0.467474	0.246126	0.98	M3_E2	rs2723501	17854532	T	0.465992	0.934658	0.00456662	OR
Enz	rs2723497	7	17825827	C/T	SNX13	0.0012097	0.673578	0.467474	0.246126	0.984	M3_E2	rs2691609	17881162	T	0.467512	-0.0715874	0.00272967	Linear
Enz	rs2723497	7	17825827	C/T	SNX13	0.0012097	0.673578	0.467474	0.246126	0.984	M3_E2	rs2691597	17870340	T	0.465743	0.934439	0.00412822	OR
Enz	rs2723497	7	17825827	C/T	SNX13	0.0012097	0.673578	0.467474	0.246126	0.984	M3_E2	rs2723567	17898479	C	0.462803	-0.0692389	0.00368216	Linear
Enz	rs2723497	7	17825827	C/T	SNX13	0.0012097	0.673578	0.467474	0.246126	0.984	M3_E2	rs2691623	17893576	G	0.482589	0.932081	0.00371907	OR
Enz	rs2723497	7	17825827	C/T	SNX13	0.0012097	0.673578	0.467474	0.246126	0.988	M3_E2	rs4721661	17874300	A	0.460594	0.934761	0.00437257	OR
Enz	rs2723497	7	17825827	C/T	SNX13	0.0012097	0.673578	0.467474	0.246126	0.968	M3_E2	rs1524775	17936365	A	0.462955	0.934883	0.00486156	OR
Enz	rs2723497	7	17825827	C/T	SNX13	0.0012097	0.673578	0.467474	0.246126	0.98	M3_E2	rs2723502	17854616	C	0.47734	0.934224	0.00478582	OR
Enz	rs2723497	7	17825827	C/T	SNX13	0.0012097	0.673578	0.467474	0.246126	0.98	M3_E2	rs2723502	17854616	C	0.47734	-0.0680389	0.00498973	Linear
Enz	rs2723497	7	17825827	C/T	SNX13	0.0012097	0.673578	0.467474	0.246126	0.98	M3_E2	rs35819944	17967791	C	0.464559	-0.0731814	0.00234064	Linear
Enz	rs2723497	7	17825827	C/T	SNX13	0.0012097	0.673578	0.467474	0.246126	0.976	M3_E2	rs2691559	17945259	T	0.46604	-0.0715588	0.00291902	Linear
Enz	rs2723497	7	17825827	C/T	SNX13	0.0012097	0.673578	0.467474	0.246126	0.957	M3_E2	rs2714875	17925975	G	0.466506	-0.0713648	0.00300066	Linear
Enz	rs2723497	7	17825827	C/T	SNX13	0.0012097	0.673578	0.467474	0.246126	0.988	M3_E2	rs2691607	17879103	A	0.466663	-0.0709818	0.00290894	Linear
Enz	rs2723497	7	17825827	C/T	SNX13	0.0012097	0.673578	0.467474	0.246126	0.988	M3_E2	rs2691611	17883427	T	0.481557	-0.0697889	0.00406822	Linear
Enz	rs2723497	7	17825827	C/T	SNX13	0.0012097	0.673578	0.467474	0.246126	0.984	M3_E2	rs2691605	17877448	C	0.463778	0.933467	0.0034631	OR
Enz	rs2723497	7	17825827	C/T	SNX13	0.0012097	0.673578	0.467474	0.246126	0.984	M3_E2	rs1524776	17872093	C	0.472486	0.934472	0.00443632	OR
Enz	rs2723497	7	17825827	C/T	SNX13	0.0012097	0.673578	0.467474	0.246126	0.988	M3_E2	rs2691613	17883981	A	0.467432	0.930985	0.00260984	OR
Enz	rs2723497	7	17825827	C/T	SNX13	0.0012097	0.673578	0.467474	0.246126	0.988	M3_E2	rs2691602	17875776	G	0.475431	0.933216	0.00360111	OR
Enz	rs2723497	7	17825827	C/T	SNX13	0.0012097	0.673578	0.467474	0.246126	0.98	M3_E2	rs2723545	17859691	A	0.470651	0.934584	0.00480593	OR
Enz	rs2723497	7	17825827	C/T	SNX13	0.0012097	0.673578	0.467474	0.246126	0.972	M3_E2	rs2691552	17923744	C	0.459563	-0.0671554	0.00490923	Linear
Enz	rs2723497	7	17825827	C/T	SNX13	0.0012097	0.673578	0.467474	0.246126	0.98	M3_E2	rs2691555	17938283	T	0.466711	0.929971	0.00247989	OR
Enz	rs2723497	7	17825827	C/T	SNX13	0.0012097	0.673578	0.467474	0.246126	0.988	M3_E2	rs2691607	17879103	A	0.466663	0.931479	0.00276252	OR
Enz	rs2723497	7	17825827	C/T	SNX13	0.0012097	0.673578	0.467474	0.246126	0.976	M3_E2	rs2691559	17945259	T	0.46604	0.930942	0.00277228	OR
Enz	rs2723497	7	17825827	C/T	SNX13	0.0012097	0.673578	0.467474	0.246126	0.961	M3_E2	rs2723555	17863633	A	0.464741	-0.0691985	0.00373124	Linear
Enz	rs2723497	7	17825827	C/T	SNX13	0.0012097	0.673578	0.467474	0.246126	0.98	M3_E2	rs2723494	17853983	T	0.466169	0.934633	0.00455597	OR
Enz	rs2723497	7	17825827	C/T	SNX13	0.0012097	0.673578	0.467474	0.246126	0.984	M3_E2	rs2691609	17881162	T	0.467512	0.930915	0.00258904	OR
Enz	rs2723497	7	17825827	C/T	SNX13	0.0012097	0.673578	0.467474	0.246126	0.98	M3_E2	rs67452591	17916196	C	0.465782	0.931423	0.002881	OR
Enz	rs2723497	7	17825827	C/T	SNX13	0.0012097	0.673578	0.467474	0.246126	0.984	M3_E2	rs2691605	17877448	C	0.463778	-0.0688494	0.00363131	Linear
Enz	rs2723497	7	17825827	C/T	SNX13	0.0012097	0.673578	0.467474	0.246126	0.98	M3_E2	rs2723501	17854532	T	0.465992	-0.067575	0.00476501	Linear
Enz	rs2723497	7	17825827	C/T	SNX13	0.0012097	0.673578	0.467474	0.246126	0.98	M3_E2	rs11768866	17965579	G	0.46463	0.929422	0.00221564	OR
Enz	rs2723497	7	17825827	C/T	SNX13	0.0012097	0.673578	0.467474	0.246126	0.98	M3_E2	rs6978103	17851528	C	0.472145	0.934054	0.00462232	OR
Enz	rs2723497	7	17825827	C/T	SNX13	0.0012097	0.673578	0.467474	0.246126	0.984	M3_E2	rs2140710	17895575	C	0.480636	-0.0697015	0.004182	Linear
Enz	rs2723497	7	17825827	C/T	SNX13	0.0012097	0.673578	0.467474	0.246126	0.98	M3_E2	rs1404424	17946604	G	0.467591	-0.0724433	0.00261909	Linear
Enz	rs2723497	7	17825827	C/T	SNX13	0.0012097	0.673578	0.467474	0.246126	0.992	M3_E2	rs2691601	17875431	G	0.463947	-0.0686895	0.00358092	Linear
Enz	rs2723497	7	17825827	C/T	SNX13	0.0012097	0.673578	0.467474	0.246126	0.984	M3_E2	rs2691620	17890836	C	0.479304	0.934149	0.00466736	OR
Enz	rs2723497	7	17825827	C/T	SNX13	0.0012097	0.673578	0.467474	0.246126	0.984	M3_E2	rs2723567	17898479	C	0.462803	0.933104	0.0035125	OR
Enz	rs2723497	7	17825827	C/T	SNX13	0.0012097	0.673578	0.467474	0.246126	0.984	M3_E2	rs2723571	17891214	C	0.480116	0.933894	0.0045593	OR
Enz	rs2723497	7	17825827	C/T	SNX13	0.0012097	0.673578	0.467474	0.246126	0.98	M3_E2	rs2030725	17868331	C	0.464529	-0.0678115	0.00428568	Linear
Enz	rs2723497	7	17825827	C/T	SNX13	0.0012097	0.673578	0.467474	0.246126	0.988	M3_E2	rs4721661	17874300	A	0.460594	-0.0674639	0.00456595	Linear
Enz	rs2723497	7	17825827	C/T	SNX13	0.0012097	0.673578	0.467474	0.246126	0.972	M3_E2	rs12699918	17969900	G	0.464547	-0.0732105	0.00233346	Linear
Enz	rs2723497	7	17825827	C/T	SNX13	0.0012097	0.673578	0.467474	0.246126	0.98	M3_E2	rs2030725	17868331	C	0.464529	0.934437	0.00409954	OR
Enz	rs2723497	7	17825827	C/T	SNX13	0.0012097	0.673578	0.467474	0.246126	0.988	M3_E2	rs2691611	17883427	T	0.481557	0.932591	0.00388787	OR
Enz	rs2723497	7	17825827	C/T	SNX13	0.0012097	0.673578	0.467474	0.246126	0.988	M3_E2	rs2691615	17887180	G	0.467659	-0.0717662	0.00267889	Linear
Enz	rs2723497	7	17825827	C/T	SNX13	0.0012097	0.673578	0.467474	0.246126	0.984	M3_E2	rs6953831	17851208	T	0.466575	-0.0678087	0.00466712	Linear
Enz	rs2723497	7	17825827	C/T	SNX13	0.0012097	0.673578	0.467474	0.246126	0.992	M3_E2	rs2691601	17875431	G	0.463947	0.933617	0.00341416	OR
Enz	rs2723497	7	17825827	C/T	SNX13	0.0012097	0.673578	0.467474	0.246126	0.988	M3_E2	rs2691615	17887180	G	0.467659	0.930748	0.00253994	OR
Enz	rs2723497	7	17825827	C/T	SNX13	0.0012097	0.673578	0.467474	0.246126	0.984	M3_E2	rs2691620	17890836	C	0.479304	-0.0681189	0.0048683	Linear
Enz	rs2723497	7	17825827	C/T	SNX13	0.0012097	0.673578	0.467474	0.246126	0.98	M3_E2	rs67452591	17916196	C	0.465782	-0.0710416	0.00303128	Linear
Enz	rs2723497	7	17825827	C/T	SNX13	0.0012097	0.673578	0.467474	0.246126	0.98	M3_E2	rs1404424	17946604	G	0.467591	0.930118	0.00248213	OR
Enz	rs2723497	7	17825827	C/T	SNX13	0.0012097	0.673578	0.467474	0.246126	0.961	M3_E2	rs4532510	17971224	T	0.458796	0.932274	0.00332711	OR
Enz	rs2723497	7	17825827	C/T	SNX13	0.0012097	0.673578	0.467474	0.246126	0.984	M3_E2	rs2691618	17890195	C	0.479279	0.934102	0.00464949	OR
Enz	rs2723497	7	17825827	C/T	SNX13	0.0012097	0.673578	0.467474	0.246126	0.988	M3_E2	rs2691612	17883916	A	0.481441	-0.069725	0.00410051	Linear
Enz	rs2723497	7	17825827	C/T	SNX13	0.0012097	0.673578	0.467474	0.246126	0.98	M3_E2	rs2723552	17860661	G	0.461194	-0.0680941	0.00418752	Linear
Enz	rs2723497	7	17825827	C/T	SNX13	0.0012097	0.673578	0.467474	0.246126	0.984	M3_E2	rs2691597	17870340	T	0.465743	-0.0678085	0.00431514	Linear
Enz	rs2723497	7	17825827	C/T	SNX13	0.0012097	0.673578	0.467474	0.246126	0.976	M3_E2	rs6958131	17851385	A	0.495329	-0.0714356	0.0040709	Linear
Enz	rs2723497	7	17825827	C/T	SNX13	0.0012097	0.673578	0.467474	0.246126	0.984	M3_E2	rs6953831	17851208	T	0.466575	0.934439	0.00447118	OR
Enz	rs2723497	7	17825827	C/T	SNX13	0.0012097	0.673578	0.467474	0.246126	0.98	M3_E2	rs2723569	17893671	T	0.481995	-0.0700198	0.00400787	Linear
Enz	rs2723497	7	17825827	C/T	SNX13	0.0012097	0.673578	0.467474	0.246126	0.984	M3_E2	rs2691618	17890195	C	0.479279	-0.0681694	0.00484998	Linear
Enz	rs2723497	7	17825827	C/T	SNX13	0.0012097	0.673578	0.467474	0.246126	0.98	M3_E2	rs2723515	17855466	G	0.465919	-0.067574	0.00476561	Linear
Enz	rs2723497	7	17825827	C/T	SNX13	0.0012097	0.673578	0.467474	0.246126	0.98	M3_E2	rs2723540	17905690	T	0.480502	-0.0700988	0.00406875	Linear
Enz	rs2723497	7	17825827	C/T	SNX13	0.0012097	0.673578	0.467474	0.246126	0.98	M3_E2	rs11768866	17965579	G	0.46463	-0.073192	0.00234313	Linear
Enz	rs2723497	7	17825827	C/T	SNX13	0.0012097	0.673578	0.467474	0.246126	0.988	M3_E2	rs2691613	17883981	A	0.467432	-0.0715116	0.00275116	Linear
Enz	rs2723497	7	17825827	C/T	SNX13	0.0012097	0.673578	0.467474	0.246126	0.988	M3_E2	rs2691602	17875776	G	0.475431	-0.0691181	0.00377334	Linear
Enz	rs2723497	7	17825827	C/T	SNX13	0.0012097	0.673578	0.467474	0.246126	0.98	M3_E2	rs2691555	17938283	T	0.466711	-0.0726019	0.00261677	Linear
Enz	rs2723497	7	17825827	C/T	SNX13	0.0012097	0.673578	0.467474	0.246126	0.98	M3_E2	rs2723504	17854833	A	0.465703	-0.0675443	0.00477532	Linear
Enz	rs2723497	7	17825827	C/T	SNX13	0.0012097	0.673578	0.467474	0.246126	0.988	M3_E2	rs2691589	17847205	C	0.464893	0.935065	0.00459715	OR
Enz	rs2723497	7	17825827	C/T	SNX13	0.0012097	0.673578	0.467474	0.246126	0.98	M3_E2	rs6978103	17851528	C	0.472145	-0.0682215	0.00482212	Linear
Enz	rs2723497	7	17825827	C/T	SNX13	0.0012097	0.673578	0.467474	0.246126	0.992	M3_E2	rs1357796	17873475	T	0.483764	-0.0683937	0.00479358	Linear
Enz	rs2723497	7	17825827	C/T	SNX13	0.0012097	0.673578	0.467474	0.246126	0.98	M3_E2	rs2723515	17855466	G	0.465919	0.934659	0.00456721	OR
Enz	rs2723497	7	17825827	C/T	SNX13	0.0012097	0.673578	0.467474	0.246126	0.98	M3_E2	rs6978097	17851527	C	0.470153	0.933636	0.00423527	OR
Enz	rs2723497	7	17825827	C/T	SNX13	0.0012097	0.673578	0.467474	0.246126	0.98	M3_E2	rs6978097	17851527	C	0.470153	-0.068669	0.00442504	Linear
Enz	rs1612904	6	32669017	C/A	HLA-DQB2	0.00126408	0.671177	-0.0593644	0.253926	0.869	MA27	rs114847720	32667280	G	0.394543	0.756871	0.00316349	HR
Enz	rs1612904	6	32669017	C/A	HLA-DQB2	0.00126408	0.671177	-0.0593644	0.253926	0.854	MA27	rs114379633	32665367	G	0.390142	0.757089	0.00266634	HR
Enz	rs1612904	6	32669017	C/A	HLA-DQB2	0.00126408	0.671177	-0.0593644	0.253926	0.854	MA27	rs2647003	32664880	G	0.39014	0.757062	0.00266309	HR
Enz	rs1612904	6	32669017	C/A	HLA-DQB2	0.00126408	0.671177	-0.0593644	0.253926	0.817	MA27	rs142843584	32659435	A	0.422933	0.746572	0.00185122	HR
Enz	rs1612904	6	32669017	C/A	HLA-DQB2	0.00126408	0.671177	-0.0593644	0.253926	0.854	MA27	rs114452579	32662904	C	0.390397	0.755557	0.00250535	HR
Enz	rs1612904	6	32669017	C/A	HLA-DQB2	0.00126408	0.671177	-0.0593644	0.253926	0.854	MA27	rs114327385	32664284	G	0.390139	0.757043	0.00266085	HR
Enz	rs1612904	6	32669017	C/A	HLA-DQB2	0.00126408	0.671177	-0.0593644	0.253926	0.869	MA27	rs114903282	32668713	G	0.387326	0.760475	0.00311402	HR
Enz	rs1612904	6	32669017	C/A	HLA-DQB2	0.00126408	0.671177	-0.0593644	0.253926	0.854	MA27	rs115324884	32663606	C	0.39014	0.757035	0.00265988	HR
Enz	rs1612904	6	32669017	C/A	HLA-DQB2	0.00126408	0.671177	-0.0593644	0.253926	0.824	MA27	rs116322182	32654822	C	0.397919	0.744054	0.00155418	HR
Enz	rs1612904	6	32669017	C/A	HLA-DQB2	0.00126408	0.671177	-0.0593644	0.253926	0.854	MA27	rs2858324	32660375	G	0.390349	0.755753	0.00251651	HR
Enz	rs1612904	6	32669017	C/A	HLA-DQB2	0.00126408	0.671177	-0.0593644	0.253926	0.854	MA27	rs114996474	32666397	T	0.390139	0.757045	0.00266101	HR
Enz	rs1612904	6	32669017	C/A	HLA-DQB2	0.00126408	0.671177	-0.0593644	0.253926	0.868	MA27	rs114179331	32667958	G	0.386185	0.749867	0.00222679	HR
Enz	rs1612904	6	32669017	C/A	HLA-DQB2	0.00126408	0.671177	-0.0593644	0.253926	0.843	MA27	rs114591078	32663925	A	0.39014	0.757039	0.00266037	HR
Enz	rs1612904	6	32669017	C/A	HLA-DQB2	0.00126408	0.671177	-0.0593644	0.253926	0.873	MA27	rs2856717	32670308	G	0.387245	0.760748	0.00314523	HR
Enz	rs1612904	6	32669017	C/A	HLA-DQB2	0.00126408	0.671177	-0.0593644	0.253926	0.854	MA27	rs115917920	32665285	T	0.390142	0.757084	0.00266574	HR
Enz	rs1612904	6	32669017	C/A	HLA-DQB2	0.00126408	0.671177	-0.0593644	0.253926	0.868	MA27	rs115782258	32668336	C	0.386936	0.757981	0.00289161	HR
Enz	rs1612904	6	32669017	C/A	HLA-DQB2	0.00126408	0.671177	-0.0593644	0.253926	0.865	MA27	rs113396562	32667762	G	0.393084	0.752933	0.00262182	HR
Enz	rs1612904	6	32669017	C/A	HLA-DQB2	0.00126408	0.671177	-0.0593644	0.253926	0.849	MA27	rs114762886	32658327	T	0.394608	0.73939	0.00126107	HR
Enz	rs1612904	6	32669017	C/A	HLA-DQB2	0.00126408	0.671177	-0.0593644	0.253926	0.854	MA27	rs2647012	32664458	C	0.390139	0.757045	0.00266101	HR
Enz	rs1612904	6	32669017	C/A	HLA-DQB2	0.00126408	0.671177	-0.0593644	0.253926	0.865	MA27	rs115970015	32678260	A	0.388896	0.760037	0.00308135	HR
Enz	rs1612904	6	32669017	C/A	HLA-DQB2	0.00126408	0.671177	-0.0593644	0.253926	0.854	MA27	rs2856725	32666738	T	0.390139	0.757045	0.00266101	HR
Enz	rs1612904	6	32669017	C/A	HLA-DQB2	0.00126408	0.671177	-0.0593644	0.253926	0.854	MA27	rs115920709	32661294	C	0.41713	0.765936	0.00430729	HR
Enz	rs1612904	6	32669017	C/A	HLA-DQB2	0.00126408	0.671177	-0.0593644	0.253926	0.873	MA27	rs2858305	32670464	T	0.387245	0.760748	0.00314523	HR
Enz	rs1612904	6	32669017	C/A	HLA-DQB2	0.00126408	0.671177	-0.0593644	0.253926	0.849	MA27	rs150315370	32663151	C	0.415639	0.766519	0.00441044	HR
Enz	rs1612904	6	32669017	C/A	HLA-DQB2	0.00126408	0.671177	-0.0593644	0.253926	0.873	MA27	rs116183619	32674952	C	0.38728	0.75992	0.00305351	HR
Enz	rs1612904	6	32669017	C/A	HLA-DQB2	0.00126408	0.671177	-0.0593644	0.253926	0.825	MA27	rs148197467	32658911	T	0.404039	0.74795	0.00192286	HR
Enz	rs1612904	6	32669017	C/A	HLA-DQB2	0.00126408	0.671177	-0.0593644	0.253926	0.873	MA27	rs116647890	32671765	G	0.387213	0.760801	0.00316106	HR
Enz	rs1612904	6	32669017	C/A	HLA-DQB2	0.00126408	0.671177	-0.0593644	0.253926	0.854	MA27	rs116386686	32665086	T	0.402611	0.75172	0.00223862	HR
Enz	rs1612904	6	32669017	C/A	HLA-DQB2	0.00126408	0.671177	-0.0593644	0.253926	0.868	MA27	rs116417913	32668323	A	0.386891	0.757711	0.00286995	HR
Enz	rs1612904	6	32669017	C/A	HLA-DQB2	0.00126408	0.671177	-0.0593644	0.253926	0.873	MA27	rs115517823	32670897	C	0.387276	0.761259	0.00321886	HR
Enz	rs1612904	6	32669017	C/A	HLA-DQB2	0.00126408	0.671177	-0.0593644	0.253926	0.854	MA27	rs114512308	32663004	G	0.390397	0.755557	0.00250535	HR
Enz	rs39101	7	29294461	A/G	CPVL	0.00134913	0.667589	0.804684	0.263876	1	MA27	rs39101	29294462	G	0.248124	1.40236	0.0007406	HR
Enz	rs8093289	18	48097009	C/T	SKA1	0.00137343	0.666598	0.162999	0.26675	0.957	M3_E2	rs4404169	48079097	C	0.211271	-0.0805458	0.00407284	Linear
Enz	rs8093289	18	48097009	C/T	SKA1	0.00137343	0.666598	0.162999	0.26675	0.957	M3_E2	rs4413064	48078621	A	0.21127	0.922612	0.00389234	OR
Enz	rs8093289	18	48097009	C/T	SKA1	0.00137343	0.666598	0.162999	0.26675	0.951	M3_E2	rs2969956	48073552	T	0.210293	0.92258	0.00395865	OR
Enz	rs8093289	18	48097009	C/T	SKA1	0.00137343	0.666598	0.162999	0.26675	0.951	M3_E2	rs2957992	48077930	A	0.209371	-0.0812653	0.00379841	Linear
Enz	rs8093289	18	48097009	C/T	SKA1	0.00137343	0.666598	0.162999	0.26675	0.988	M3_E2	rs2338829	48100072	G	0.212524	0.915523	0.00138594	OR
Enz	rs8093289	18	48097009	C/T	SKA1	0.00137343	0.666598	0.162999	0.26675	0.951	M3_E2	rs4393667	48077622	C	0.212201	-0.0794071	0.0043829	Linear
Enz	rs8093289	18	48097009	C/T	SKA1	0.00137343	0.666598	0.162999	0.26675	0.957	M3_E2	rs4404169	48079097	C	0.211271	0.922613	0.00389237	OR
Enz	rs8093289	18	48097009	C/T	SKA1	0.00137343	0.666598	0.162999	0.26675	0.916	M3_E2	rs2957991	48076610	G	0.210465	-0.0814041	0.00370893	Linear
Enz	rs8093289	18	48097009	C/T	SKA1	0.00137343	0.666598	0.162999	0.26675	0.976	M3_E2	rs2969971	48106595	T	0.214511	-0.0795863	0.0041679	Linear
Enz	rs8093289	18	48097009	C/T	SKA1	0.00137343	0.666598	0.162999	0.26675	0.97	M3_E2	rs35743515	48128122	G	0.212485	-0.0926809	0.000941066	Linear
Enz	rs8093289	18	48097009	C/T	SKA1	0.00137343	0.666598	0.162999	0.26675	0.957	M3_E2	rs4617959	48082420	C	0.210921	-0.0813413	0.00374003	Linear
Enz	rs8093289	18	48097009	C/T	SKA1	0.00137343	0.666598	0.162999	0.26675	0.976	M3_E2	rs2969971	48106595	T	0.214511	0.923498	0.00398488	OR
Enz	rs8093289	18	48097009	C/T	SKA1	0.00137343	0.666598	0.162999	0.26675	0.951	M3_E2	rs4393667	48077622	C	0.212201	0.923664	0.00419421	OR
Enz	rs8093289	18	48097009	C/T	SKA1	0.00137343	0.666598	0.162999	0.26675	0.97	M3_E2	rs35743515	48128122	G	0.212485	0.911484	0.000872077	OR
Enz	rs8093289	18	48097009	C/T	SKA1	0.00137343	0.666598	0.162999	0.26675	0.951	M3_E2	rs2969956	48073552	T	0.210293	-0.0805814	0.00414096	Linear
Enz	rs8093289	18	48097009	C/T	SKA1	0.00137343	0.666598	0.162999	0.26675	0.945	M3_E2	rs2969955	48073460	C	0.210575	0.922439	0.00391133	OR
Enz	rs8093289	18	48097009	C/T	SKA1	0.00137343	0.666598	0.162999	0.26675	0.957	M3_E2	rs4617959	48082420	C	0.210921	0.921879	0.00356874	OR
Enz	rs8093289	18	48097009	C/T	SKA1	0.00137343	0.666598	0.162999	0.26675	0.976	M3_E2	rs4939638	48119089	G	0.212456	-0.0882835	0.0014825	Linear
Enz	rs8093289	18	48097009	C/T	SKA1	0.00137343	0.666598	0.162999	0.26675	0.957	M3_E2	rs4413064	48078621	A	0.21127	-0.0805461	0.00407281	Linear
Enz	rs8093289	18	48097009	C/T	SKA1	0.00137343	0.666598	0.162999	0.26675	0.951	M3_E2	rs2957992	48077930	A	0.209371	0.921949	0.00362548	OR
Enz	rs8093289	18	48097009	C/T	SKA1	0.00137343	0.666598	0.162999	0.26675	0.988	M3_E2	rs2338829	48100072	G	0.212524	-0.0882598	0.00148005	Linear
Enz	rs8093289	18	48097009	C/T	SKA1	0.00137343	0.666598	0.162999	0.26675	0.845	M3_E2	rs58106934	48132703	G	0.203421	-0.0832999	0.00472991	Linear
Enz	rs8093289	18	48097009	C/T	SKA1	0.00137343	0.666598	0.162999	0.26675	0.976	M3_E2	rs4939638	48119089	G	0.212456	0.915501	0.00138828	OR
Enz	rs8093289	18	48097009	C/T	SKA1	0.00137343	0.666598	0.162999	0.26675	0.916	M3_E2	rs2957991	48076610	G	0.210465	0.921821	0.00353852	OR
Enz	rs8093289	18	48097009	C/T	SKA1	0.00137343	0.666598	0.162999	0.26675	0.945	M3_E2	rs2969955	48073460	C	0.210575	-0.0807344	0.00409233	Linear
Enz	rs8093289	18	48097009	C/T	SKA1	0.00137343	0.666598	0.162999	0.26675	0.845	M3_E2	rs58106934	48132703	G	0.203421	0.920075	0.0045324	OR
Enz	rs3809114	12	57848638	G/A	PIP4K2C	0.00147804	0.662495	0.322424	0.279235	1	M3_E1	rs3809114	57848639	G	0.459203	-0.0793342	0.0023382	Linear
Enz	rs3809114	12	57848638	G/A	PIP4K2C	0.00147804	0.662495	0.322424	0.279235	1	M3_E1	rs3809114	57848639	G	0.459203	0.923731	0.00221221	OR
DHT	rs2723497	7	17825827	C/T	SNX13	0.00152993	0.660548	0.484323	0.360637	0.984	M3_E2	rs2691609	17881162	T	0.467512	0.930915	0.00258904	OR
DHT	rs2723497	7	17825827	C/T	SNX13	0.00152993	0.660548	0.484323	0.360637	0.988	M3_E2	rs4721661	17874300	A	0.460594	0.934761	0.00437257	OR
DHT	rs2723497	7	17825827	C/T	SNX13	0.00152993	0.660548	0.484323	0.360637	0.98	M3_E2	rs2030725	17868331	C	0.464529	-0.0678115	0.00428568	Linear
DHT	rs2723497	7	17825827	C/T	SNX13	0.00152993	0.660548	0.484323	0.360637	0.984	M3_E2	rs2691609	17881162	T	0.467512	-0.0715874	0.00272967	Linear
DHT	rs2723497	7	17825827	C/T	SNX13	0.00152993	0.660548	0.484323	0.360637	0.98	M3_E2	rs6978097	17851527	C	0.470153	0.933636	0.00423527	OR
DHT	rs2723497	7	17825827	C/T	SNX13	0.00152993	0.660548	0.484323	0.360637	0.988	M3_E2	rs2691613	17883981	A	0.467432	-0.0715116	0.00275116	Linear
DHT	rs2723497	7	17825827	C/T	SNX13	0.00152993	0.660548	0.484323	0.360637	0.988	M3_E2	rs2723554	17841652	T	0.464893	-0.0672159	0.00478655	Linear
DHT	rs2723497	7	17825827	C/T	SNX13	0.00152993	0.660548	0.484323	0.360637	0.984	M3_E2	rs2723572	17888587	C	0.464681	-0.0695162	0.00340139	Linear
DHT	rs2723497	7	17825827	C/T	SNX13	0.00152993	0.660548	0.484323	0.360637	0.98	M3_E2	rs1404424	17946604	G	0.467591	-0.0724433	0.00261909	Linear
DHT	rs2723497	7	17825827	C/T	SNX13	0.00152993	0.660548	0.484323	0.360637	0.98	M3_E2	rs2723552	17860661	G	0.461194	-0.0680941	0.00418752	Linear
DHT	rs2723497	7	17825827	C/T	SNX13	0.00152993	0.660548	0.484323	0.360637	0.988	M3_E2	rs4721661	17874300	A	0.460594	-0.0674639	0.00456595	Linear
DHT	rs2723497	7	17825827	C/T	SNX13	0.00152993	0.660548	0.484323	0.360637	0.988	M3_E2	rs2691607	17879103	A	0.466663	0.931479	0.00276252	OR
DHT	rs2723497	7	17825827	C/T	SNX13	0.00152993	0.660548	0.484323	0.360637	0.98	M3_E2	rs2723545	17859691	A	0.470651	0.934584	0.00480593	OR
DHT	rs2723497	7	17825827	C/T	SNX13	0.00152993	0.660548	0.484323	0.360637	0.984	M3_E2	rs2723570	17893156	A	0.479883	-0.0690112	0.00445979	Linear
DHT	rs2723497	7	17825827	C/T	SNX13	0.00152993	0.660548	0.484323	0.360637	0.98	M3_E2	rs2723569	17893671	T	0.481995	0.932375	0.00382916	OR
DHT	rs2723497	7	17825827	C/T	SNX13	0.00152993	0.660548	0.484323	0.360637	0.98	M3_E2	rs4543433	17966152	C	0.459734	0.932446	0.00332643	OR
DHT	rs2723497	7	17825827	C/T	SNX13	0.00152993	0.660548	0.484323	0.360637	0.98	M3_E2	rs2691557	17942597	C	0.461095	-0.0682738	0.00435053	Linear
DHT	rs2723497	7	17825827	C/T	SNX13	0.00152993	0.660548	0.484323	0.360637	0.98	M3_E2	rs2723505	17854849	T	0.465984	0.934656	0.00456574	OR
DHT	rs2723497	7	17825827	C/T	SNX13	0.00152993	0.660548	0.484323	0.360637	0.976	M3_E2	rs2691559	17945259	T	0.46604	0.930942	0.00277228	OR
DHT	rs2723497	7	17825827	C/T	SNX13	0.00152993	0.660548	0.484323	0.360637	0.98	M3_E2	rs2723502	17854616	C	0.47734	0.934224	0.00478582	OR
DHT	rs2723497	7	17825827	C/T	SNX13	0.00152993	0.660548	0.484323	0.360637	0.984	M3_E2	rs2140710	17895575	C	0.480636	-0.0697015	0.004182	Linear
DHT	rs2723497	7	17825827	C/T	SNX13	0.00152993	0.660548	0.484323	0.360637	0.961	M3_E2	rs2723555	17863633	A	0.464741	0.933141	0.00356019	OR
DHT	rs2723497	7	17825827	C/T	SNX13	0.00152993	0.660548	0.484323	0.360637	0.98	M3_E2	rs2723505	17854849	T	0.465984	-0.0675762	0.0047641	Linear
DHT	rs2723497	7	17825827	C/T	SNX13	0.00152993	0.660548	0.484323	0.360637	0.98	M3_E2	rs2723569	17893671	T	0.481995	-0.0700198	0.00400787	Linear
DHT	rs2723497	7	17825827	C/T	SNX13	0.00152993	0.660548	0.484323	0.360637	0.992	M3_E2	rs2691600	17873165	T	0.469423	-0.0689401	0.00378532	Linear
DHT	rs2723497	7	17825827	C/T	SNX13	0.00152993	0.660548	0.484323	0.360637	0.984	M3_E2	rs2691597	17870340	T	0.465743	0.934439	0.00412822	OR
DHT	rs2723497	7	17825827	C/T	SNX13	0.00152993	0.660548	0.484323	0.360637	0.976	M3_E2	rs6958131	17851385	A	0.495329	-0.0714356	0.0040709	Linear
DHT	rs2723497	7	17825827	C/T	SNX13	0.00152993	0.660548	0.484323	0.360637	0.972	M3_E2	rs12699918	17969900	G	0.464547	-0.0732105	0.00233346	Linear
DHT	rs2723497	7	17825827	C/T	SNX13	0.00152993	0.660548	0.484323	0.360637	0.984	M3_E2	rs2723572	17888587	C	0.464681	0.932845	0.00323987	OR
DHT	rs2723497	7	17825827	C/T	SNX13	0.00152993	0.660548	0.484323	0.360637	0.98	M3_E2	rs2723515	17855466	G	0.465919	-0.067574	0.00476561	Linear
DHT	rs2723497	7	17825827	C/T	SNX13	0.00152993	0.660548	0.484323	0.360637	0.984	M3_E2	rs1524776	17872093	C	0.472486	-0.0677738	0.00463137	Linear
DHT	rs2723497	7	17825827	C/T	SNX13	0.00152993	0.660548	0.484323	0.360637	0.988	M3_E2	rs2691613	17883981	A	0.467432	0.930985	0.00260984	OR
DHT	rs2723497	7	17825827	C/T	SNX13	0.00152993	0.660548	0.484323	0.360637	0.98	M3_E2	rs2030725	17868331	C	0.464529	0.934437	0.00409954	OR
DHT	rs2723497	7	17825827	C/T	SNX13	0.00152993	0.660548	0.484323	0.360637	0.98	M3_E2	rs1404424	17946604	G	0.467591	0.930118	0.00248213	OR
DHT	rs2723497	7	17825827	C/T	SNX13	0.00152993	0.660548	0.484323	0.360637	0.972	M3_E2	rs2691552	17923744	C	0.459563	0.93505	0.00470728	OR
DHT	rs2723497	7	17825827	C/T	SNX13	0.00152993	0.660548	0.484323	0.360637	0.98	M3_E2	rs2691594	17864816	G	0.465671	0.934932	0.00439743	OR
DHT	rs2723497	7	17825827	C/T	SNX13	0.00152993	0.660548	0.484323	0.360637	0.988	M3_E2	rs2691589	17847205	C	0.464893	0.935065	0.00459715	OR
DHT	rs2723497	7	17825827	C/T	SNX13	0.00152993	0.660548	0.484323	0.360637	0.961	M3_E2	rs4532510	17971224	T	0.458796	-0.0701287	0.00349127	Linear
DHT	rs2723497	7	17825827	C/T	SNX13	0.00152993	0.660548	0.484323	0.360637	0.984	M3_E2	rs2691620	17890836	C	0.479304	0.934149	0.00466736	OR
DHT	rs2723497	7	17825827	C/T	SNX13	0.00152993	0.660548	0.484323	0.360637	0.988	M3_E2	rs2723554	17841652	T	0.464893	0.934993	0.00458762	OR
DHT	rs2723497	7	17825827	C/T	SNX13	0.00152993	0.660548	0.484323	0.360637	0.984	M3_E2	rs2691618	17890195	C	0.479279	-0.0681694	0.00484998	Linear
DHT	rs2723497	7	17825827	C/T	SNX13	0.00152993	0.660548	0.484323	0.360637	0.965	M3_E2	rs2103144	17940152	C	0.464646	-0.0680612	0.004713	Linear
DHT	rs2723497	7	17825827	C/T	SNX13	0.00152993	0.660548	0.484323	0.360637	0.984	M3_E2	rs2691623	17893576	G	0.482589	-0.0703354	0.00389468	Linear
DHT	rs2723497	7	17825827	C/T	SNX13	0.00152993	0.660548	0.484323	0.360637	0.965	M3_E2	rs2103144	17940152	C	0.464646	0.934203	0.0045159	OR
DHT	rs2723497	7	17825827	C/T	SNX13	0.00152993	0.660548	0.484323	0.360637	0.984	M3_E2	rs2691597	17870340	T	0.465743	-0.0678085	0.00431514	Linear
DHT	rs2723497	7	17825827	C/T	SNX13	0.00152993	0.660548	0.484323	0.360637	0.984	M3_E2	rs2140710	17895575	C	0.480636	0.932672	0.00399861	OR
DHT	rs2723497	7	17825827	C/T	SNX13	0.00152993	0.660548	0.484323	0.360637	0.984	M3_E2	rs2691605	17877448	C	0.463778	0.933467	0.0034631	OR
DHT	rs2723497	7	17825827	C/T	SNX13	0.00152993	0.660548	0.484323	0.360637	0.976	M3_E2	rs2691559	17945259	T	0.46604	-0.0715588	0.00291902	Linear
DHT	rs2723497	7	17825827	C/T	SNX13	0.00152993	0.660548	0.484323	0.360637	0.886	M3_E2	rs6955984	17978212	T	0.496221	-0.0691223	0.0044195	Linear
DHT	rs2723497	7	17825827	C/T	SNX13	0.00152993	0.660548	0.484323	0.360637	0.98	M3_E2	rs67452591	17916196	C	0.465782	0.931423	0.002881	OR
DHT	rs2723497	7	17825827	C/T	SNX13	0.00152993	0.660548	0.484323	0.360637	0.988	M3_E2	rs2691612	17883916	A	0.481441	0.93265	0.00391929	OR
DHT	rs2723497	7	17825827	C/T	SNX13	0.00152993	0.660548	0.484323	0.360637	0.98	M3_E2	rs11768866	17965579	G	0.46463	0.929422	0.00221564	OR
DHT	rs2723497	7	17825827	C/T	SNX13	0.00152993	0.660548	0.484323	0.360637	0.984	M3_E2	rs2691618	17890195	C	0.479279	0.934102	0.00464949	OR
DHT	rs2723497	7	17825827	C/T	SNX13	0.00152993	0.660548	0.484323	0.360637	0.988	M3_E2	rs2691615	17887180	G	0.467659	-0.0717662	0.00267889	Linear
DHT	rs2723497	7	17825827	C/T	SNX13	0.00152993	0.660548	0.484323	0.360637	0.988	M3_E2	rs2691611	17883427	T	0.481557	0.932591	0.00388787	OR
DHT	rs2723497	7	17825827	C/T	SNX13	0.00152993	0.660548	0.484323	0.360637	0.992	M3_E2	rs2691600	17873165	T	0.469423	0.933383	0.00361275	OR
DHT	rs2723497	7	17825827	C/T	SNX13	0.00152993	0.660548	0.484323	0.360637	0.968	M3_E2	rs1524775	17936365	A	0.462955	0.934883	0.00486156	OR
DHT	rs2723497	7	17825827	C/T	SNX13	0.00152993	0.660548	0.484323	0.360637	0.992	M3_E2	rs1357796	17873475	T	0.483764	0.933893	0.00459448	OR
DHT	rs2723497	7	17825827	C/T	SNX13	0.00152993	0.660548	0.484323	0.360637	0.98	M3_E2	rs11768866	17965579	G	0.46463	-0.073192	0.00234313	Linear
DHT	rs2723497	7	17825827	C/T	SNX13	0.00152993	0.660548	0.484323	0.360637	0.984	M3_E2	rs2691623	17893576	G	0.482589	0.932081	0.00371907	OR
DHT	rs2723497	7	17825827	C/T	SNX13	0.00152993	0.660548	0.484323	0.360637	0.988	M3_E2	rs2691611	17883427	T	0.481557	-0.0697889	0.00406822	Linear
DHT	rs2723497	7	17825827	C/T	SNX13	0.00152993	0.660548	0.484323	0.360637	0.886	M3_E2	rs9942602	17977054	T	0.496146	-0.0691609	0.00438502	Linear
DHT	rs2723497	7	17825827	C/T	SNX13	0.00152993	0.660548	0.484323	0.360637	0.992	M3_E2	rs2691601	17875431	G	0.463947	-0.0686895	0.00358092	Linear
DHT	rs2723497	7	17825827	C/T	SNX13	0.00152993	0.660548	0.484323	0.360637	0.98	M3_E2	rs2723494	17853983	T	0.466169	-0.0676017	0.00475409	Linear
DHT	rs2723497	7	17825827	C/T	SNX13	0.00152993	0.660548	0.484323	0.360637	0.98	M3_E2	rs35819944	17967791	C	0.464559	0.929432	0.00221324	OR
DHT	rs2723497	7	17825827	C/T	SNX13	0.00152993	0.660548	0.484323	0.360637	0.98	M3_E2	rs2723515	17855466	G	0.465919	0.934659	0.00456721	OR
DHT	rs2723497	7	17825827	C/T	SNX13	0.00152993	0.660548	0.484323	0.360637	0.984	M3_E2	rs2723567	17898479	C	0.462803	0.933104	0.0035125	OR
DHT	rs2723497	7	17825827	C/T	SNX13	0.00152993	0.660548	0.484323	0.360637	0.98	M3_E2	rs35819944	17967791	C	0.464559	-0.0731814	0.00234064	Linear
DHT	rs2723497	7	17825827	C/T	SNX13	0.00152993	0.660548	0.484323	0.360637	0.976	M3_E2	rs6958131	17851385	A	0.495329	0.931056	0.00389048	OR
DHT	rs2723497	7	17825827	C/T	SNX13	0.00152993	0.660548	0.484323	0.360637	0.961	M3_E2	rs4532510	17971224	T	0.458796	0.932274	0.00332711	OR
DHT	rs2723497	7	17825827	C/T	SNX13	0.00152993	0.660548	0.484323	0.360637	0.98	M3_E2	rs67452591	17916196	C	0.465782	-0.0710416	0.00303128	Linear
DHT	rs2723497	7	17825827	C/T	SNX13	0.00152993	0.660548	0.484323	0.360637	0.886	M3_E2	rs9942602	17977054	T	0.496146	0.933176	0.00419629	OR
DHT	rs2723497	7	17825827	C/T	SNX13	0.00152993	0.660548	0.484323	0.360637	0.988	M3_E2	rs2691607	17879103	A	0.466663	-0.0709818	0.00290894	Linear
DHT	rs2723497	7	17825827	C/T	SNX13	0.00152993	0.660548	0.484323	0.360637	0.98	M3_E2	rs2723504	17854833	A	0.465703	-0.0675443	0.00477532	Linear
DHT	rs2723497	7	17825827	C/T	SNX13	0.00152993	0.660548	0.484323	0.360637	0.98	M3_E2	rs2691555	17938283	T	0.466711	-0.0726019	0.00261677	Linear
DHT	rs2723497	7	17825827	C/T	SNX13	0.00152993	0.660548	0.484323	0.360637	0.886	M3_E2	rs6955984	17978212	T	0.496221	0.933213	0.00422987	OR
DHT	rs2723497	7	17825827	C/T	SNX13	0.00152993	0.660548	0.484323	0.360637	0.98	M3_E2	rs6978103	17851528	C	0.472145	0.934054	0.00462232	OR
DHT	rs2723497	7	17825827	C/T	SNX13	0.00152993	0.660548	0.484323	0.360637	0.98	M3_E2	rs6978103	17851528	C	0.472145	-0.0682215	0.00482212	Linear
DHT	rs2723497	7	17825827	C/T	SNX13	0.00152993	0.660548	0.484323	0.360637	0.972	M3_E2	rs12699918	17969900	G	0.464547	0.929405	0.00220632	OR
DHT	rs2723497	7	17825827	C/T	SNX13	0.00152993	0.660548	0.484323	0.360637	0.988	M3_E2	rs2691602	17875776	G	0.475431	-0.0691181	0.00377334	Linear
DHT	rs2723497	7	17825827	C/T	SNX13	0.00152993	0.660548	0.484323	0.360637	0.957	M3_E2	rs2714875	17925975	G	0.466506	-0.0713648	0.00300066	Linear
DHT	rs2723497	7	17825827	C/T	SNX13	0.00152993	0.660548	0.484323	0.360637	0.984	M3_E2	rs2691620	17890836	C	0.479304	-0.0681189	0.0048683	Linear
DHT	rs2723497	7	17825827	C/T	SNX13	0.00152993	0.660548	0.484323	0.360637	0.984	M3_E2	rs6958211	17851664	C	0.478575	0.934249	0.00487342	OR
DHT	rs2723497	7	17825827	C/T	SNX13	0.00152993	0.660548	0.484323	0.360637	0.98	M3_E2	rs2723502	17854616	C	0.47734	-0.0680389	0.00498973	Linear
DHT	rs2723497	7	17825827	C/T	SNX13	0.00152993	0.660548	0.484323	0.360637	0.988	M3_E2	rs2691589	17847205	C	0.464893	-0.067139	0.00479631	Linear
DHT	rs2723497	7	17825827	C/T	SNX13	0.00152993	0.660548	0.484323	0.360637	0.98	M3_E2	rs2723504	17854833	A	0.465703	0.934686	0.00457667	OR
DHT	rs2723497	7	17825827	C/T	SNX13	0.00152993	0.660548	0.484323	0.360637	0.984	M3_E2	rs2723570	17893156	A	0.479883	0.933316	0.00426912	OR
DHT	rs2723497	7	17825827	C/T	SNX13	0.00152993	0.660548	0.484323	0.360637	0.972	M3_E2	rs2691552	17923744	C	0.459563	-0.0671554	0.00490923	Linear
DHT	rs2723497	7	17825827	C/T	SNX13	0.00152993	0.660548	0.484323	0.360637	0.984	M3_E2	rs6953831	17851208	T	0.466575	-0.0678087	0.00466712	Linear
DHT	rs2723497	7	17825827	C/T	SNX13	0.00152993	0.660548	0.484323	0.360637	0.98	M3_E2	rs4543433	17966152	C	0.459734	-0.0699439	0.00349057	Linear
DHT	rs2723497	7	17825827	C/T	SNX13	0.00152993	0.660548	0.484323	0.360637	0.984	M3_E2	rs2723567	17898479	C	0.462803	-0.0692389	0.00368216	Linear
DHT	rs2723497	7	17825827	C/T	SNX13	0.00152993	0.660548	0.484323	0.360637	0.98	M3_E2	rs2723501	17854532	T	0.465992	-0.067575	0.00476501	Linear
DHT	rs2723497	7	17825827	C/T	SNX13	0.00152993	0.660548	0.484323	0.360637	0.984	M3_E2	rs6953831	17851208	T	0.466575	0.934439	0.00447118	OR
DHT	rs2723497	7	17825827	C/T	SNX13	0.00152993	0.660548	0.484323	0.360637	0.98	M3_E2	rs2723540	17905690	T	0.480502	-0.0700988	0.00406875	Linear
DHT	rs2723497	7	17825827	C/T	SNX13	0.00152993	0.660548	0.484323	0.360637	0.961	M3_E2	rs2723555	17863633	A	0.464741	-0.0691985	0.00373124	Linear
DHT	rs2723497	7	17825827	C/T	SNX13	0.00152993	0.660548	0.484323	0.360637	0.984	M3_E2	rs1524776	17872093	C	0.472486	0.934472	0.00443632	OR
DHT	rs2723497	7	17825827	C/T	SNX13	0.00152993	0.660548	0.484323	0.360637	0.98	M3_E2	rs2723494	17853983	T	0.466169	0.934633	0.00455597	OR
DHT	rs2723497	7	17825827	C/T	SNX13	0.00152993	0.660548	0.484323	0.360637	0.992	M3_E2	rs1357796	17873475	T	0.483764	-0.0683937	0.00479358	Linear
DHT	rs2723497	7	17825827	C/T	SNX13	0.00152993	0.660548	0.484323	0.360637	0.98	M3_E2	rs2691557	17942597	C	0.461095	0.934005	0.00416269	OR
DHT	rs2723497	7	17825827	C/T	SNX13	0.00152993	0.660548	0.484323	0.360637	0.984	M3_E2	rs2723571	17891214	C	0.480116	-0.0683921	0.0047575	Linear
DHT	rs2723497	7	17825827	C/T	SNX13	0.00152993	0.660548	0.484323	0.360637	0.988	M3_E2	rs2691615	17887180	G	0.467659	0.930748	0.00253994	OR
DHT	rs2723497	7	17825827	C/T	SNX13	0.00152993	0.660548	0.484323	0.360637	0.957	M3_E2	rs2714875	17925975	G	0.466506	0.931122	0.00285133	OR
DHT	rs2723497	7	17825827	C/T	SNX13	0.00152993	0.660548	0.484323	0.360637	0.865	M3_E2	rs2177652	17894933	G	0.43992	-0.0699187	0.00462923	Linear
DHT	rs2723497	7	17825827	C/T	SNX13	0.00152993	0.660548	0.484323	0.360637	0.976	M3_E2	rs949451	17858554	G	0.477015	0.934348	0.00485421	OR
DHT	rs2723497	7	17825827	C/T	SNX13	0.00152993	0.660548	0.484323	0.360637	0.988	M3_E2	rs2691612	17883916	A	0.481441	-0.069725	0.00410051	Linear
DHT	rs2723497	7	17825827	C/T	SNX13	0.00152993	0.660548	0.484323	0.360637	0.865	M3_E2	rs2177652	17894933	G	0.43992	0.93247	0.00443424	OR
DHT	rs2723497	7	17825827	C/T	SNX13	0.00152993	0.660548	0.484323	0.360637	0.98	M3_E2	rs2723552	17860661	G	0.461194	0.934173	0.00400397	OR
DHT	rs2723497	7	17825827	C/T	SNX13	0.00152993	0.660548	0.484323	0.360637	0.984	M3_E2	rs2723571	17891214	C	0.480116	0.933894	0.0045593	OR
DHT	rs2723497	7	17825827	C/T	SNX13	0.00152993	0.660548	0.484323	0.360637	0.984	M3_E2	rs2691605	17877448	C	0.463778	-0.0688494	0.00363131	Linear
DHT	rs2723497	7	17825827	C/T	SNX13	0.00152993	0.660548	0.484323	0.360637	0.98	M3_E2	rs2691555	17938283	T	0.466711	0.929971	0.00247989	OR
DHT	rs2723497	7	17825827	C/T	SNX13	0.00152993	0.660548	0.484323	0.360637	0.992	M3_E2	rs2691601	17875431	G	0.463947	0.933617	0.00341416	OR
DHT	rs2723497	7	17825827	C/T	SNX13	0.00152993	0.660548	0.484323	0.360637	0.98	M3_E2	rs2723501	17854532	T	0.465992	0.934658	0.00456662	OR
DHT	rs2723497	7	17825827	C/T	SNX13	0.00152993	0.660548	0.484323	0.360637	0.98	M3_E2	rs2691594	17864816	G	0.465671	-0.067282	0.00459146	Linear
DHT	rs2723497	7	17825827	C/T	SNX13	0.00152993	0.660548	0.484323	0.360637	0.98	M3_E2	rs2723540	17905690	T	0.480502	0.932302	0.00388839	OR
DHT	rs2723497	7	17825827	C/T	SNX13	0.00152993	0.660548	0.484323	0.360637	0.98	M3_E2	rs6978097	17851527	C	0.470153	-0.068669	0.00442504	Linear
DHT	rs2723497	7	17825827	C/T	SNX13	0.00152993	0.660548	0.484323	0.360637	0.988	M3_E2	rs2691602	17875776	G	0.475431	0.933216	0.00360111	OR
Enz	rs404453	7	107842314	G/A	NRCAM	0.00188547	0.648518	0.599005	0.328471	0.994	M3_E1	rs402029	107836523	T	0.190404	-0.102982	0.0040742	Linear
Enz	rs404453	7	107842314	G/A	NRCAM	0.00188547	0.648518	0.599005	0.328471	0.994	M3_E1	rs402029	107836523	T	0.190404	0.902143	0.00389557	OR
Enz	rs6958498	7	107834612	C/G	NRCAM	0.00188547	0.648518	0.599005	0.328471	0.994	M3_E1	rs402029	107836523	T	0.190404	0.902143	0.00389557	OR
Enz	rs6958498	7	107834612	C/G	NRCAM	0.00188547	0.648518	0.599005	0.328471	0.994	M3_E1	rs402029	107836523	T	0.190404	-0.102982	0.0040742	Linear
DHT	rs7245548	19	45981839	T/C	RTN2	0.00196337	0.646138	0.21914	0.413681	1	MA27	rs7245548	45981840	C	0.43505	1.32542	0.00162153	HR
DHT	rs7245548	19	45981839	T/C	RTN2	0.00196337	0.646138	0.21914	0.413681	0.996	MA27	rs7254043	45984567	G	0.440264	1.29162	0.00416125	HR
DHT	rs7245548	19	45981839	T/C	RTN2	0.00196337	0.646138	0.21914	0.413681	0.992	MA27	rs6509217	45985604	G	0.43838	1.29843	0.00342899	HR
DHT	rs7245548	19	45981839	T/C	RTN2	0.00196337	0.646138	0.21914	0.413681	0.996	MA27	rs7250901	45986890	G	0.437621	1.29067	0.00418323	HR
Enz	rs2179994	6	45991568	G/A	ENPP5	0.00249459	0.63173	-0.166845	0.391557	1	M3_E2	rs9349341	45988110	C	0.193538	1.09085	0.00292404	OR
Enz	rs2179994	6	45991568	G/A	ENPP5	0.00249459	0.63173	-0.166845	0.391557	1	M3_E2	rs2179994	45991569	G	0.193548	1.09091	0.00290085	OR
Enz	rs2179994	6	45991568	G/A	ENPP5	0.00249459	0.63173	-0.166845	0.391557	1	M3_E2	rs9472663	45983683	C	0.193637	0.0871727	0.00388282	Linear
Enz	rs2179994	6	45991568	G/A	ENPP5	0.00249459	0.63173	-0.166845	0.391557	1	M3_E2	rs9349341	45988110	C	0.193538	0.0869575	0.00307571	Linear
Enz	rs2179994	6	45991568	G/A	ENPP5	0.00249459	0.63173	-0.166845	0.391557	1	M3_E2	rs9472663	45983683	C	0.193637	1.09109	0.00370754	OR
Enz	rs2179994	6	45991568	G/A	ENPP5	0.00249459	0.63173	-0.166845	0.391557	1	M3_E2	rs2179994	45991569	G	0.193548	0.0870136	0.00305177	Linear
Enz	rs4661146	1	156060149	G/C	C1orf85	0.00254642	0.630466	-0.362285	0.396383	0.916	MA27	rs7531942	156061286	A	0.205084	0.712106	0.00445291	HR
Enz	rs4661146	1	156060149	G/C	C1orf85	0.00254642	0.630466	-0.362285	0.396383	0.916	MA27	rs28653480	156060657	A	0.205799	0.707115	0.00367818	HR
Enz	rs4661146	1	156060149	G/C	C1orf85	0.00254642	0.630466	-0.362285	0.396383	0.916	MA27	rs9919256	156062532	G	0.206752	0.708437	0.00381652	HR
Enz	rs6700693	1	156066965	G/A	C1orf85	0.00254642	0.630466	-0.362285	0.396383	0.992	MA27	rs7531942	156061286	A	0.205084	0.712106	0.00445291	HR
Enz	rs6700693	1	156066965	G/A	C1orf85	0.00254642	0.630466	-0.362285	0.396383	0.992	MA27	rs28653480	156060657	A	0.205799	0.707115	0.00367818	HR
Enz	rs6700693	1	156066965	G/A	C1orf85	0.00254642	0.630466	-0.362285	0.396383	0.992	MA27	rs9919256	156062532	G	0.206752	0.708437	0.00381652	HR
Enz	rs6495314	15	78960528	C/A	MORF4L1	0.00260513	0.629059	-0.0333416	0.400901	0.892	MA27	rs11639382	79024268	G	0.395189	1.29746	0.00388466	HR
Enz	rs6495314	15	78960528	C/A	MORF4L1	0.00260513	0.629059	-0.0333416	0.400901	0.888	MA27	rs34225855	79022136	C	0.393824	1.30484	0.00324927	HR
Enz	rs6495314	15	78960528	C/A	MORF4L1	0.00260513	0.629059	-0.0333416	0.400901	0.892	MA27	rs1825084	79023577	C	0.342671	1.31484	0.0049677	HR
Enz	rs6495314	15	78960528	C/A	MORF4L1	0.00260513	0.629059	-0.0333416	0.400901	0.892	MA27	rs11639049	79023730	A	0.395172	1.2976	0.00387131	HR
Enz	rs6495314	15	78960528	C/A	MORF4L1	0.00260513	0.629059	-0.0333416	0.400901	0.892	MA27	rs1825082	79023433	G	0.395161	1.29766	0.00386518	HR
Enz	rs6495314	15	78960528	C/A	MORF4L1	0.00260513	0.629059	-0.0333416	0.400901	0.892	MA27	rs1825083	79023467	T	0.395162	1.29766	0.00386581	HR
Enz	rs6495314	15	78960528	C/A	MORF4L1	0.00260513	0.629059	-0.0333416	0.400901	0.881	MA27	rs80229697	79022616	G	0.368575	1.34998	0.00134687	HR
Enz	rs6495314	15	78960528	C/A	MORF4L1	0.00260513	0.629059	-0.0333416	0.400901	0.892	MA27	rs11639181	79024016	A	0.395284	1.2959	0.0040705	HR
Enz	rs6495314	15	78960528	C/A	MORF4L1	0.00260513	0.629059	-0.0333416	0.400901	0.892	MA27	rs11639347	79024350	C	0.395191	1.29744	0.0038883	HR
Enz	rs6495314	15	78960528	C/A	MORF4L1	0.00260513	0.629059	-0.0333416	0.400901	0.892	MA27	rs11639166	79023766	G	0.395067	1.29759	0.00387195	HR
Enz	rs6495314	15	78960528	C/A	MORF4L1	0.00260513	0.629059	-0.0333416	0.400901	0.892	MA27	rs1825085	79023578	A	0.342675	1.31486	0.004965	HR
Enz	rs6495314	15	78960528	C/A	MORF4L1	0.00260513	0.629059	-0.0333416	0.400901	0.892	MA27	rs11639375	79024214	G	0.395189	1.29748	0.00388172	HR
Enz	rs6495314	15	78960528	C/A	MORF4L1	0.00260513	0.629059	-0.0333416	0.400901	0.881	MA27	rs8027972	79022615	T	0.368572	1.34997	0.00134738	HR
Enz	rs13015794	2	241369050	A/G	RNPEPL1	0.00275199	0.625653	-0.231156	0.412393	0.863	M3_E2	rs11679360	241337155	A	0.263227	1.08963	0.00132554	OR
Enz	rs13015794	2	241369050	A/G	RNPEPL1	0.00275199	0.625653	-0.231156	0.412393	0.848	M3_E2	rs11677347	241331589	C	0.259614	0.0826098	0.00300392	Linear
Enz	rs13015794	2	241369050	A/G	RNPEPL1	0.00275199	0.625653	-0.231156	0.412393	1	M3_E2	rs7608682	241367299	C	0.259962	1.08126	0.00317374	OR
Enz	rs13015794	2	241369050	A/G	RNPEPL1	0.00275199	0.625653	-0.231156	0.412393	0.893	M3_E2	rs12695017	241335098	G	0.266469	1.08374	0.00271314	OR
Enz	rs13015794	2	241369050	A/G	RNPEPL1	0.00275199	0.625653	-0.231156	0.412393	0.893	M3_E2	rs12695017	241335098	G	0.266469	0.0804165	0.00285793	Linear
Enz	rs13015794	2	241369050	A/G	RNPEPL1	0.00275199	0.625653	-0.231156	0.412393	0.989	M3_E2	rs12990911	241365049	T	0.260478	1.08125	0.0031992	OR
Enz	rs13015794	2	241369050	A/G	RNPEPL1	0.00275199	0.625653	-0.231156	0.412393	1	M3_E2	rs13015794	241369051	A	0.259962	0.0781235	0.00333341	Linear
Enz	rs13015794	2	241369050	A/G	RNPEPL1	0.00275199	0.625653	-0.231156	0.412393	1	M3_E2	rs13030208	241368464	C	0.259962	0.0781235	0.00333341	Linear
Enz	rs13015794	2	241369050	A/G	RNPEPL1	0.00275199	0.625653	-0.231156	0.412393	0.859	M3_E2	rs1318524	241332414	G	0.266663	1.08551	0.00250006	OR
Enz	rs13015794	2	241369050	A/G	RNPEPL1	0.00275199	0.625653	-0.231156	0.412393	0.863	M3_E2	rs11890392	241337816	A	0.266089	1.08852	0.00144217	OR
Enz	rs13015794	2	241369050	A/G	RNPEPL1	0.00275199	0.625653	-0.231156	0.412393	0.873	M3_E2	rs1318525	241332490	T	0.265197	1.08571	0.00235342	OR
Enz	rs13015794	2	241369050	A/G	RNPEPL1	0.00275199	0.625653	-0.231156	0.412393	1	M3_E2	rs2352822	241369762	G	0.259976	1.08126	0.00317342	OR
Enz	rs13015794	2	241369050	A/G	RNPEPL1	0.00275199	0.625653	-0.231156	0.412393	0.863	M3_E2	rs11890392	241337816	A	0.266089	0.0848166	0.00153878	Linear
Enz	rs13015794	2	241369050	A/G	RNPEPL1	0.00275199	0.625653	-0.231156	0.412393	0.989	M3_E2	rs12990911	241365049	T	0.260478	0.0781148	0.00335948	Linear
Enz	rs13015794	2	241369050	A/G	RNPEPL1	0.00275199	0.625653	-0.231156	0.412393	1	M3_E2	rs13030208	241368464	C	0.259962	1.08126	0.00317391	OR
Enz	rs13015794	2	241369050	A/G	RNPEPL1	0.00275199	0.625653	-0.231156	0.412393	0.863	M3_E2	rs11679360	241337155	A	0.263227	0.0858412	0.00141692	Linear
Enz	rs13015794	2	241369050	A/G	RNPEPL1	0.00275199	0.625653	-0.231156	0.412393	0.854	M3_E2	rs12614493	241335924	T	0.270596	1.08819	0.00150386	OR
Enz	rs13015794	2	241369050	A/G	RNPEPL1	0.00275199	0.625653	-0.231156	0.412393	1	M3_E2	rs13015794	241369051	A	0.259962	1.08126	0.00317391	OR
Enz	rs13015794	2	241369050	A/G	RNPEPL1	0.00275199	0.625653	-0.231156	0.412393	0.848	M3_E2	rs11677347	241331589	C	0.259614	1.08612	0.00285449	OR
Enz	rs13015794	2	241369050	A/G	RNPEPL1	0.00275199	0.625653	-0.231156	0.412393	0.863	M3_E2	rs2352853	241339302	T	0.265464	1.08728	0.00173757	OR
Enz	rs13015794	2	241369050	A/G	RNPEPL1	0.00275199	0.625653	-0.231156	0.412393	0.863	M3_E2	rs2352853	241339302	T	0.265464	0.0836762	0.00184667	Linear
Enz	rs13015794	2	241369050	A/G	RNPEPL1	0.00275199	0.625653	-0.231156	0.412393	0.859	M3_E2	rs1318524	241332414	G	0.266663	0.0820512	0.00263764	Linear
Enz	rs13015794	2	241369050	A/G	RNPEPL1	0.00275199	0.625653	-0.231156	0.412393	1	M3_E2	rs7608682	241367299	C	0.259962	0.078124	0.00333324	Linear
Enz	rs13015794	2	241369050	A/G	RNPEPL1	0.00275199	0.625653	-0.231156	0.412393	1	M3_E2	rs2352822	241369762	G	0.259976	0.0781257	0.00333291	Linear
Enz	rs13015794	2	241369050	A/G	RNPEPL1	0.00275199	0.625653	-0.231156	0.412393	0.854	M3_E2	rs12614493	241335924	T	0.270596	0.0845136	0.00160316	Linear
Enz	rs13015794	2	241369050	A/G	RNPEPL1	0.00275199	0.625653	-0.231156	0.412393	0.873	M3_E2	rs1318525	241332490	T	0.265197	0.08223	0.00248587	Linear
Enz	rs3809114	12	57848638	G/A	DDIT3	0.00299311	0.620376	-0.274547	0.431179	1	M3_E1	rs3809114	57848639	G	0.459203	-0.0793342	0.0023382	Linear
Enz	rs3809114	12	57848638	G/A	DDIT3	0.00299311	0.620376	-0.274547	0.431179	1	M3_E1	rs3809114	57848639	G	0.459203	0.923731	0.00221221	OR
DHT	rs9915417	17	79225850	A/G	SLC38A10	0.00310527	0.618041	0.0537945	0.530516	0.865	MA27	rs9893363	79237089	C	0.223304	1.41994	0.000498804	HR
DHT	rs9915417	17	79225850	A/G	SLC38A10	0.00310527	0.618041	0.0537945	0.530516	0.995	MA27	rs9899287	79238003	G	0.257072	1.32013	0.00491141	HR
DHT	rs9915417	17	79225850	A/G	SLC38A10	0.00310527	0.618041	0.0537945	0.530516	0.87	MA27	rs9914795	79230847	C	0.22322	1.42146	0.00048571	HR
DHT	rs9915417	17	79225850	A/G	SLC38A10	0.00310527	0.618041	0.0537945	0.530516	1	MA27	rs11869684	79227958	G	0.255752	1.32941	0.00386536	HR
DHT	rs9915417	17	79225850	A/G	SLC38A10	0.00310527	0.618041	0.0537945	0.530516	0.995	MA27	rs11150779	79244903	A	0.256136	1.33068	0.00376147	HR
DHT	rs9915417	17	79225850	A/G	SLC38A10	0.00310527	0.618041	0.0537945	0.530516	1	MA27	rs9915417	79225851	G	0.256337	1.32076	0.00474208	HR
DHT	rs9915417	17	79225850	A/G	SLC38A10	0.00310527	0.618041	0.0537945	0.530516	1	MA27	rs9910167	79227092	G	0.256166	1.31918	0.00495247	HR
DHT	rs9915417	17	79225850	A/G	SLC38A10	0.00310527	0.618041	0.0537945	0.530516	0.87	MA27	rs9900526	79224127	G	0.224035	1.43317	0.000344556	HR
DHT	rs9915417	17	79225850	A/G	SLC38A10	0.00310527	0.618041	0.0537945	0.530516	0.87	MA27	rs9892257	79228183	C	0.222615	1.42434	0.00043674	HR
DHT	rs9915417	17	79225850	A/G	SLC38A10	0.00310527	0.618041	0.0537945	0.530516	1	MA27	rs11656141	79223558	G	0.257002	1.32886	0.00386971	HR
DHT	rs9915417	17	79225850	A/G	SLC38A10	0.00310527	0.618041	0.0537945	0.530516	0.995	MA27	rs9901361	79232941	G	0.25895	1.31742	0.00489605	HR
DHT	rs9915999	17	79234502	A/G	SLC38A10	0.00310527	0.618041	0.0537945	0.530516	0.865	MA27	rs9900526	79224127	G	0.224035	1.43317	0.000344556	HR
DHT	rs9915999	17	79234502	A/G	SLC38A10	0.00310527	0.618041	0.0537945	0.530516	0.99	MA27	rs11150779	79244903	A	0.256136	1.33068	0.00376147	HR
DHT	rs9915999	17	79234502	A/G	SLC38A10	0.00310527	0.618041	0.0537945	0.530516	0.995	MA27	rs9915417	79225851	G	0.256337	1.32076	0.00474208	HR
DHT	rs9915999	17	79234502	A/G	SLC38A10	0.00310527	0.618041	0.0537945	0.530516	0.865	MA27	rs9892257	79228183	C	0.222615	1.42434	0.00043674	HR
DHT	rs9915999	17	79234502	A/G	SLC38A10	0.00310527	0.618041	0.0537945	0.530516	0.99	MA27	rs9901361	79232941	G	0.25895	1.31742	0.00489605	HR
DHT	rs9915999	17	79234502	A/G	SLC38A10	0.00310527	0.618041	0.0537945	0.530516	0.995	MA27	rs11656141	79223558	G	0.257002	1.32886	0.00386971	HR
DHT	rs9915999	17	79234502	A/G	SLC38A10	0.00310527	0.618041	0.0537945	0.530516	0.99	MA27	rs9899287	79238003	G	0.257072	1.32013	0.00491141	HR
DHT	rs9915999	17	79234502	A/G	SLC38A10	0.00310527	0.618041	0.0537945	0.530516	0.995	MA27	rs11869684	79227958	G	0.255752	1.32941	0.00386536	HR
DHT	rs9915999	17	79234502	A/G	SLC38A10	0.00310527	0.618041	0.0537945	0.530516	0.995	MA27	rs9910167	79227092	G	0.256166	1.31918	0.00495247	HR
DHT	rs9915999	17	79234502	A/G	SLC38A10	0.00310527	0.618041	0.0537945	0.530516	0.865	MA27	rs9914795	79230847	C	0.22322	1.42146	0.00048571	HR
DHT	rs9915999	17	79234502	A/G	SLC38A10	0.00310527	0.618041	0.0537945	0.530516	0.86	MA27	rs9893363	79237089	C	0.223304	1.41994	0.000498804	HR
Enz	rs2373119	12	100278039	A/G	UHRF1BP1L	0.0034472	0.611333	0.417956	0.470207	0.858	M3_E2	rs10778029	100265803	A	0.514231	0.919133	0.000584688	OR
Enz	rs2373119	12	100278039	A/G	UHRF1BP1L	0.0034472	0.611333	0.417956	0.470207	0.85	M3_E2	rs1825945	100261198	A	0.528286	0.0805239	0.00109525	Linear
Enz	rs2373119	12	100278039	A/G	UHRF1BP1L	0.0034472	0.611333	0.417956	0.470207	0.85	M3_E2	rs1825945	100261198	A	0.528286	0.922633	0.00101861	OR
Enz	rs2373119	12	100278039	A/G	UHRF1BP1L	0.0034472	0.611333	0.417956	0.470207	0.858	M3_E2	rs10778029	100265803	A	0.514231	0.0843243	0.000637066	Linear
DHT	rs4932165	15	90703570	C/T	IDH2	0.00356794	0.609096	-0.35617	0.565166	0.953	M3_E1	rs12441566	90701912	A	0.389799	1.08118	0.0040092	OR
DHT	rs4932165	15	90703570	C/T	IDH2	0.00356794	0.609096	-0.35617	0.565166	0.957	M3_E1	rs6496635	90701696	G	0.390329	0.0779986	0.00420579	Linear
DHT	rs4932165	15	90703570	C/T	IDH2	0.00356794	0.609096	-0.35617	0.565166	0.961	M3_E1	rs12438336	90702268	G	0.398734	1.08319	0.00302122	OR
DHT	rs4932165	15	90703570	C/T	IDH2	0.00356794	0.609096	-0.35617	0.565166	0.948	M3_E1	rs7164245	90701180	A	0.386814	1.0806	0.00464693	OR
DHT	rs4932165	15	90703570	C/T	IDH2	0.00356794	0.609096	-0.35617	0.565166	0.961	M3_E1	rs12438336	90702268	G	0.398734	0.0799107	0.00317431	Linear
DHT	rs4932165	15	90703570	C/T	IDH2	0.00356794	0.609096	-0.35617	0.565166	0.948	M3_E1	rs7164245	90701180	A	0.386814	0.0775162	0.00484522	Linear
DHT	rs4932165	15	90703570	C/T	IDH2	0.00356794	0.609096	-0.35617	0.565166	0.957	M3_E1	rs6496635	90701696	G	0.390329	1.08112	0.00402367	OR
DHT	rs4932165	15	90703570	C/T	IDH2	0.00356794	0.609096	-0.35617	0.565166	1	M3_E1	rs4932165	90703571	T	0.404665	1.07808	0.00494235	OR
DHT	rs4932165	15	90703570	C/T	IDH2	0.00356794	0.609096	-0.35617	0.565166	0.953	M3_E1	rs12441566	90701912	A	0.389799	0.0780562	0.00419092	Linear
DHT	rs863826	1	201133773	G/A	TMEM9	0.00358277	0.608826	-0.214909	0.56566	1	MA27	rs863826	201133774	G	0.466024	0.747506	0.00146894	HR
Enz	rs303760	18	21083737	A/G	C18orf8	0.0038183	0.604653	-0.142566	0.500965	0.974	M3_E1	rs2472610	21138865	C	0.373502	1.08648	0.00302171	OR
Enz	rs303760	18	21083737	A/G	C18orf8	0.0038183	0.604653	-0.142566	0.500965	0.914	M3_E1	rs1623003	21165163	T	0.357491	1.0842	0.00499198	OR
Enz	rs303760	18	21083737	A/G	C18orf8	0.0038183	0.604653	-0.142566	0.500965	0.881	M3_E1	rs8083301	21078579	T	0.401662	1.08206	0.00459512	OR
Enz	rs303760	18	21083737	A/G	C18orf8	0.0038183	0.604653	-0.142566	0.500965	0.991	M3_E1	rs891389	21087531	A	0.374763	0.080692	0.00384734	Linear
Enz	rs303760	18	21083737	A/G	C18orf8	0.0038183	0.604653	-0.142566	0.500965	0.881	M3_E1	rs8083301	21078579	T	0.401662	0.0788651	0.00479211	Linear
Enz	rs303760	18	21083737	A/G	C18orf8	0.0038183	0.604653	-0.142566	0.500965	0.974	M3_E1	rs2472610	21138865	C	0.373502	0.0829473	0.00317481	Linear
Enz	rs303760	18	21083737	A/G	C18orf8	0.0038183	0.604653	-0.142566	0.500965	0.991	M3_E1	rs891389	21087531	A	0.374763	1.08404	0.00367485	OR
Enz	rs6707298	2	102089737	G/A	RNF149	0.00383855	0.604304	-0.22936	0.501497	0.835	M3_E2	rs7583526	102124665	A	0.37651	0.927363	0.00254144	OR
Enz	rs6707298	2	102089737	G/A	RNF149	0.00383855	0.604304	-0.22936	0.501497	0.827	M3_E2	rs6747670	102130368	C	0.372934	0.924262	0.00147855	OR
Enz	rs6707298	2	102089737	G/A	RNF149	0.00383855	0.604304	-0.22936	0.501497	0.839	M3_E2	rs4851461	102121533	T	0.38319	-0.0730737	0.00374864	Linear
Enz	rs6707298	2	102089737	G/A	RNF149	0.00383855	0.604304	-0.22936	0.501497	0.827	M3_E2	rs1995826	102129420	G	0.373814	-0.0766121	0.00203501	Linear
Enz	rs6707298	2	102089737	G/A	RNF149	0.00383855	0.604304	-0.22936	0.501497	0.831	M3_E2	rs10172555	102126837	T	0.372904	0.926009	0.00193677	OR
Enz	rs6707298	2	102089737	G/A	RNF149	0.00383855	0.604304	-0.22936	0.501497	0.831	M3_E2	rs10198901	102127937	A	0.37117	-0.0792588	0.00155073	Linear
Enz	rs6707298	2	102089737	G/A	RNF149	0.00383855	0.604304	-0.22936	0.501497	0.89	M3_E2	rs10193100	102120860	A	0.367299	0.930636	0.00421822	OR
Enz	rs6707298	2	102089737	G/A	RNF149	0.00383855	0.604304	-0.22936	0.501497	0.815	M3_E2	rs1159902	102133641	A	0.351563	0.925929	0.00234115	OR
Enz	rs6707298	2	102089737	G/A	RNF149	0.00383855	0.604304	-0.22936	0.501497	0.823	M3_E2	rs1509494	102134862	T	0.374011	-0.0771638	0.00192474	Linear
Enz	rs6707298	2	102089737	G/A	RNF149	0.00383855	0.604304	-0.22936	0.501497	0.894	M3_E2	rs10193098	102120856	A	0.360173	0.926329	0.00273556	OR
Enz	rs6707298	2	102089737	G/A	RNF149	0.00383855	0.604304	-0.22936	0.501497	0.803	M3_E2	rs1848699	102137903	C	0.366273	-0.0828293	0.00116032	Linear
Enz	rs6707298	2	102089737	G/A	RNF149	0.00383855	0.604304	-0.22936	0.501497	0.839	M3_E2	rs4851461	102121533	T	0.38319	0.929532	0.0035771	OR
Enz	rs6707298	2	102089737	G/A	RNF149	0.00383855	0.604304	-0.22936	0.501497	0.835	M3_E2	rs7583526	102124665	A	0.37651	-0.07541	0.00268045	Linear
Enz	rs6707298	2	102089737	G/A	RNF149	0.00383855	0.604304	-0.22936	0.501497	0.811	M3_E2	rs1509495	102134834	T	0.348287	0.928723	0.0034628	OR
Enz	rs6707298	2	102089737	G/A	RNF149	0.00383855	0.604304	-0.22936	0.501497	0.835	M3_E2	rs57563359	102125309	G	0.375033	0.927417	0.00252287	OR
Enz	rs6707298	2	102089737	G/A	RNF149	0.00383855	0.604304	-0.22936	0.501497	0.894	M3_E2	rs10193098	102120856	A	0.360173	-0.0765261	0.00288109	Linear
Enz	rs6707298	2	102089737	G/A	RNF149	0.00383855	0.604304	-0.22936	0.501497	0.89	M3_E2	rs10193100	102120860	A	0.367299	-0.0718871	0.00440754	Linear
Enz	rs6707298	2	102089737	G/A	RNF149	0.00383855	0.604304	-0.22936	0.501497	0.823	M3_E2	rs1509494	102134862	T	0.374011	0.925738	0.00181262	OR
Enz	rs6707298	2	102089737	G/A	RNF149	0.00383855	0.604304	-0.22936	0.501497	0.835	M3_E2	rs6746761	102122390	T	0.37776	-0.0726994	0.00365749	Linear
Enz	rs6707298	2	102089737	G/A	RNF149	0.00383855	0.604304	-0.22936	0.501497	0.803	M3_E2	rs2048252	102138384	T	0.366644	0.921126	0.00117919	OR
Enz	rs6707298	2	102089737	G/A	RNF149	0.00383855	0.604304	-0.22936	0.501497	0.827	M3_E2	rs1995826	102129420	G	0.373814	0.926249	0.00191871	OR
Enz	rs6707298	2	102089737	G/A	RNF149	0.00383855	0.604304	-0.22936	0.501497	0.827	M3_E2	rs10206804	102132431	C	0.372984	0.924407	0.00150829	OR
Enz	rs6707298	2	102089737	G/A	RNF149	0.00383855	0.604304	-0.22936	0.501497	0.819	M3_E2	rs10188189	102127926	G	0.354361	0.931565	0.00499066	OR
Enz	rs6707298	2	102089737	G/A	RNF149	0.00383855	0.604304	-0.22936	0.501497	0.803	M3_E2	rs1848699	102137903	C	0.366273	0.920508	0.00108058	OR
Enz	rs6707298	2	102089737	G/A	RNF149	0.00383855	0.604304	-0.22936	0.501497	0.827	M3_E2	rs6747670	102130368	C	0.372934	-0.0787599	0.00157675	Linear
Enz	rs6707298	2	102089737	G/A	RNF149	0.00383855	0.604304	-0.22936	0.501497	0.831	M3_E2	rs10198901	102127937	A	0.37117	0.923801	0.00145362	OR
Enz	rs6707298	2	102089737	G/A	RNF149	0.00383855	0.604304	-0.22936	0.501497	0.815	M3_E2	rs1159902	102133641	A	0.351563	-0.0769574	0.00247316	Linear
Enz	rs6707298	2	102089737	G/A	RNF149	0.00383855	0.604304	-0.22936	0.501497	0.827	M3_E2	rs10206804	102132431	C	0.372984	-0.0786024	0.00160778	Linear
Enz	rs6707298	2	102089737	G/A	RNF149	0.00383855	0.604304	-0.22936	0.501497	0.835	M3_E2	rs6746761	102122390	T	0.37776	0.92988	0.00348854	OR
Enz	rs6707298	2	102089737	G/A	RNF149	0.00383855	0.604304	-0.22936	0.501497	0.831	M3_E2	rs10172555	102126837	T	0.372904	-0.0768714	0.00205377	Linear
Enz	rs6707298	2	102089737	G/A	RNF149	0.00383855	0.604304	-0.22936	0.501497	0.811	M3_E2	rs1509495	102134834	T	0.348287	-0.0739445	0.003631	Linear
Enz	rs6707298	2	102089737	G/A	RNF149	0.00383855	0.604304	-0.22936	0.501497	0.815	M3_E2	rs290773	102125930	G	0.345939	0.926876	0.00277002	OR
Enz	rs6707298	2	102089737	G/A	RNF149	0.00383855	0.604304	-0.22936	0.501497	0.803	M3_E2	rs2048252	102138384	T	0.366644	-0.0821579	0.00126373	Linear
Enz	rs6707298	2	102089737	G/A	RNF149	0.00383855	0.604304	-0.22936	0.501497	0.835	M3_E2	rs57563359	102125309	G	0.375033	-0.0753516	0.00266124	Linear
Enz	rs6707298	2	102089737	G/A	RNF149	0.00383855	0.604304	-0.22936	0.501497	0.815	M3_E2	rs290773	102125930	G	0.345939	-0.0759351	0.00291669	Linear
Enz	rs1109900	10	24254787	A/C	KIAA1217	0.0038555	0.604014	0.306155	0.503041	0.952	MA27	rs10764433	24209953	T	0.314874	0.743171	0.00340798	HR
Enz	rs1109900	10	24254787	A/C	KIAA1217	0.0038555	0.604014	0.306155	0.503041	0.947	MA27	rs12263288	24209124	T	0.316502	0.739452	0.00295528	HR
Enz	rs1109900	10	24254787	A/C	KIAA1217	0.0038555	0.604014	0.306155	0.503041	0.978	MA27	rs7897428	24216051	A	0.31383	0.750121	0.00441832	HR
Enz	rs1109900	10	24254787	A/C	KIAA1217	0.0038555	0.604014	0.306155	0.503041	0.978	MA27	rs4474347	24217196	G	0.313134	0.750759	0.00454165	HR
Enz	rs1109900	10	24254787	A/C	KIAA1217	0.0038555	0.604014	0.306155	0.503041	0.964	MA27	rs10764434	24210551	C	0.313663	0.752433	0.00488344	HR
Enz	rs1109900	10	24254787	A/C	KIAA1217	0.0038555	0.604014	0.306155	0.503041	0.978	MA27	rs1938050	24218722	T	0.313666	0.749823	0.00435683	HR
Enz	rs1109900	10	24254787	A/C	KIAA1217	0.0038555	0.604014	0.306155	0.503041	0.978	MA27	rs11013806	24231309	T	0.311889	0.749333	0.00428514	HR
Enz	rs1109901	10	24254801	G/C	KIAA1217	0.0038555	0.604014	0.306155	0.503041	0.978	MA27	rs7897428	24216051	A	0.31383	0.750121	0.00441832	HR
Enz	rs1109901	10	24254801	G/C	KIAA1217	0.0038555	0.604014	0.306155	0.503041	0.964	MA27	rs10764434	24210551	C	0.313663	0.752433	0.00488344	HR
Enz	rs1109901	10	24254801	G/C	KIAA1217	0.0038555	0.604014	0.306155	0.503041	0.947	MA27	rs12263288	24209124	T	0.316502	0.739452	0.00295528	HR
Enz	rs1109901	10	24254801	G/C	KIAA1217	0.0038555	0.604014	0.306155	0.503041	0.952	MA27	rs10764433	24209953	T	0.314874	0.743171	0.00340798	HR
Enz	rs1109901	10	24254801	G/C	KIAA1217	0.0038555	0.604014	0.306155	0.503041	0.978	MA27	rs4474347	24217196	G	0.313134	0.750759	0.00454165	HR
Enz	rs1109901	10	24254801	G/C	KIAA1217	0.0038555	0.604014	0.306155	0.503041	0.978	MA27	rs11013806	24231309	T	0.311889	0.749333	0.00428514	HR
Enz	rs1109901	10	24254801	G/C	KIAA1217	0.0038555	0.604014	0.306155	0.503041	0.978	MA27	rs1938050	24218722	T	0.313666	0.749823	0.00435683	HR
Enz	rs2721149	8	145723418	C/A	LRRC14	0.00385613	0.604003	0.118199	0.503083	0.878	M3_E1	rs72697645	145715105	G	0.373995	-0.105728	0.00169414	Linear
Enz	rs2721149	8	145723418	C/A	LRRC14	0.00385613	0.604003	0.118199	0.503083	0.845	M3_E1	rs55776530	145733234	G	0.422665	0.908748	0.00231981	OR
Enz	rs2721149	8	145723418	C/A	LRRC14	0.00385613	0.604003	0.118199	0.503083	0.845	M3_E1	rs55776530	145733234	G	0.422665	-0.0956871	0.00244965	Linear
Enz	rs2721149	8	145723418	C/A	LRRC14	0.00385613	0.604003	0.118199	0.503083	0.878	M3_E1	rs72697645	145715105	G	0.373995	0.89967	0.00159217	OR
DHT	rs2279002	19	17317251	G/A	DDA1	0.00399665	0.601634	-0.194192	0.598884	0.943	NSABP.adj	rs4808600	17324913	C	0.304986	1.30048	0.00147739	OR
DHT	rs2279002	19	17317251	G/A	DDA1	0.00399665	0.601634	-0.194192	0.598884	0.921	NSABP.adj	rs3947947	17296013	C	0.298809	1.2835	0.00302956	OR
DHT	rs2279002	19	17317251	G/A	DDA1	0.00399665	0.601634	-0.194192	0.598884	0.952	NSABP.adj	rs3760631	17325461	G	0.305911	1.29821	0.00155674	OR
DHT	rs2279002	19	17317251	G/A	DDA1	0.00399665	0.601634	-0.194192	0.598884	1	NSABP.adj	rs2279002	17317252	A	0.304873	1.2978	0.00152324	OR
DHT	rs2279002	19	17317251	G/A	DDA1	0.00399665	0.601634	-0.194192	0.598884	0.952	NSABP.adj	rs3906559	17325913	G	0.30592	1.29931	0.00152867	OR
DHT	rs2279002	19	17317251	G/A	DDA1	0.00399665	0.601634	-0.194192	0.598884	0.878	NSABP.adj	rs3760632	17325781	G	0.291892	1.26907	0.00459348	OR
DHT	rs2279002	19	17317251	G/A	DDA1	0.00399665	0.601634	-0.194192	0.598884	0.99	NSABP.adj	rs6512175	17315730	G	0.303351	1.29669	0.00165675	OR
DHT	rs2279002	19	17317251	G/A	DDA1	0.00399665	0.601634	-0.194192	0.598884	0.99	NSABP.adj	rs6512176	17315895	G	0.306242	1.29469	0.00161739	OR
DHT	rs3906559	19	17325912	A/G	DDA1	0.00399665	0.601634	-0.194192	0.598884	1	NSABP.adj	rs3906559	17325913	G	0.30592	1.29931	0.00152867	OR
DHT	rs3906559	19	17325912	A/G	DDA1	0.00399665	0.601634	-0.194192	0.598884	1	NSABP.adj	rs3760631	17325461	G	0.305911	1.29821	0.00155674	OR
DHT	rs3906559	19	17325912	A/G	DDA1	0.00399665	0.601634	-0.194192	0.598884	0.952	NSABP.adj	rs2279002	17317252	A	0.304873	1.2978	0.00152324	OR
DHT	rs3906559	19	17325912	A/G	DDA1	0.00399665	0.601634	-0.194192	0.598884	0.942	NSABP.adj	rs6512175	17315730	G	0.303351	1.29669	0.00165675	OR
DHT	rs3906559	19	17325912	A/G	DDA1	0.00399665	0.601634	-0.194192	0.598884	0.99	NSABP.adj	rs4808600	17324913	C	0.304986	1.30048	0.00147739	OR
DHT	rs3906559	19	17325912	A/G	DDA1	0.00399665	0.601634	-0.194192	0.598884	0.923	NSABP.adj	rs3760632	17325781	G	0.291892	1.26907	0.00459348	OR
DHT	rs3906559	19	17325912	A/G	DDA1	0.00399665	0.601634	-0.194192	0.598884	0.942	NSABP.adj	rs6512176	17315895	G	0.306242	1.29469	0.00161739	OR
DHT	rs3906559	19	17325912	A/G	DDA1	0.00399665	0.601634	-0.194192	0.598884	0.876	NSABP.adj	rs3947947	17296013	C	0.298809	1.2835	0.00302956	OR
Enz	rs12614493	2	241335923	G/A	RNPEPL1	0.004037	0.600966	-0.223486	0.51723	0.989	M3_E2	rs11679360	241337155	A	0.263227	0.0858412	0.00141692	Linear
Enz	rs12614493	2	241335923	G/A	RNPEPL1	0.004037	0.600966	-0.223486	0.51723	0.89	M3_E2	rs1318524	241332414	G	0.266663	1.08551	0.00250006	OR
Enz	rs12614493	2	241335923	G/A	RNPEPL1	0.004037	0.600966	-0.223486	0.51723	0.989	M3_E2	rs11890392	241337816	A	0.266089	1.08852	0.00144217	OR
Enz	rs12614493	2	241335923	G/A	RNPEPL1	0.004037	0.600966	-0.223486	0.51723	0.854	M3_E2	rs13030208	241368464	C	0.259962	1.08126	0.00317391	OR
Enz	rs12614493	2	241335923	G/A	RNPEPL1	0.004037	0.600966	-0.223486	0.51723	0.89	M3_E2	rs1318524	241332414	G	0.266663	0.0820512	0.00263764	Linear
Enz	rs12614493	2	241335923	G/A	RNPEPL1	0.004037	0.600966	-0.223486	0.51723	0.844	M3_E2	rs12990911	241365049	T	0.260478	0.0781148	0.00335948	Linear
Enz	rs12614493	2	241335923	G/A	RNPEPL1	0.004037	0.600966	-0.223486	0.51723	0.854	M3_E2	rs13015794	241369051	A	0.259962	1.08126	0.00317391	OR
Enz	rs12614493	2	241335923	G/A	RNPEPL1	0.004037	0.600966	-0.223486	0.51723	0.854	M3_E2	rs2352822	241369762	G	0.259976	1.08126	0.00317342	OR
Enz	rs12614493	2	241335923	G/A	RNPEPL1	0.004037	0.600966	-0.223486	0.51723	0.958	M3_E2	rs12695017	241335098	G	0.266469	0.0804165	0.00285793	Linear
Enz	rs12614493	2	241335923	G/A	RNPEPL1	0.004037	0.600966	-0.223486	0.51723	0.848	M3_E2	rs7559358	241341262	T	0.297492	0.0813437	0.00173422	Linear
Enz	rs12614493	2	241335923	G/A	RNPEPL1	0.004037	0.600966	-0.223486	0.51723	0.989	M3_E2	rs2352853	241339302	T	0.265464	0.0836762	0.00184667	Linear
Enz	rs12614493	2	241335923	G/A	RNPEPL1	0.004037	0.600966	-0.223486	0.51723	0.87	M3_E2	rs11677347	241331589	C	0.259614	1.08612	0.00285449	OR
Enz	rs12614493	2	241335923	G/A	RNPEPL1	0.004037	0.600966	-0.223486	0.51723	1	M3_E2	rs12614493	241335924	T	0.270596	1.08819	0.00150386	OR
Enz	rs12614493	2	241335923	G/A	RNPEPL1	0.004037	0.600966	-0.223486	0.51723	0.989	M3_E2	rs11890392	241337816	A	0.266089	0.0848166	0.00153878	Linear
Enz	rs12614493	2	241335923	G/A	RNPEPL1	0.004037	0.600966	-0.223486	0.51723	0.87	M3_E2	rs11677347	241331589	C	0.259614	0.0826098	0.00300392	Linear
Enz	rs12614493	2	241335923	G/A	RNPEPL1	0.004037	0.600966	-0.223486	0.51723	0.844	M3_E2	rs12990911	241365049	T	0.260478	1.08125	0.0031992	OR
Enz	rs12614493	2	241335923	G/A	RNPEPL1	0.004037	0.600966	-0.223486	0.51723	1	M3_E2	rs12614493	241335924	T	0.270596	0.0845136	0.00160316	Linear
Enz	rs12614493	2	241335923	G/A	RNPEPL1	0.004037	0.600966	-0.223486	0.51723	0.848	M3_E2	rs7559358	241341262	T	0.297492	1.08474	0.00162957	OR
Enz	rs12614493	2	241335923	G/A	RNPEPL1	0.004037	0.600966	-0.223486	0.51723	0.905	M3_E2	rs1318525	241332490	T	0.265197	1.08571	0.00235342	OR
Enz	rs12614493	2	241335923	G/A	RNPEPL1	0.004037	0.600966	-0.223486	0.51723	0.854	M3_E2	rs13015794	241369051	A	0.259962	0.0781235	0.00333341	Linear
Enz	rs12614493	2	241335923	G/A	RNPEPL1	0.004037	0.600966	-0.223486	0.51723	0.958	M3_E2	rs12695017	241335098	G	0.266469	1.08374	0.00271314	OR
Enz	rs12614493	2	241335923	G/A	RNPEPL1	0.004037	0.600966	-0.223486	0.51723	0.989	M3_E2	rs11679360	241337155	A	0.263227	1.08963	0.00132554	OR
Enz	rs12614493	2	241335923	G/A	RNPEPL1	0.004037	0.600966	-0.223486	0.51723	0.854	M3_E2	rs7608682	241367299	C	0.259962	0.078124	0.00333324	Linear
Enz	rs12614493	2	241335923	G/A	RNPEPL1	0.004037	0.600966	-0.223486	0.51723	0.854	M3_E2	rs7608682	241367299	C	0.259962	1.08126	0.00317374	OR
Enz	rs12614493	2	241335923	G/A	RNPEPL1	0.004037	0.600966	-0.223486	0.51723	0.989	M3_E2	rs2352853	241339302	T	0.265464	1.08728	0.00173757	OR
Enz	rs12614493	2	241335923	G/A	RNPEPL1	0.004037	0.600966	-0.223486	0.51723	0.905	M3_E2	rs1318525	241332490	T	0.265197	0.08223	0.00248587	Linear
Enz	rs12614493	2	241335923	G/A	RNPEPL1	0.004037	0.600966	-0.223486	0.51723	0.854	M3_E2	rs13030208	241368464	C	0.259962	0.0781235	0.00333341	Linear
Enz	rs12614493	2	241335923	G/A	RNPEPL1	0.004037	0.600966	-0.223486	0.51723	0.854	M3_E2	rs2352822	241369762	G	0.259976	0.0781257	0.00333291	Linear
DHT	rs1668867	1	205240250	T/C	TMCC2	0.00408621	0.600159	-0.174157	0.605065	0.871	M3_E1	rs1172161	205206495	A	0.344762	0.926232	0.00480716	OR
DHT	rs1668867	1	205240250	T/C	TMCC2	0.00408621	0.600159	-0.174157	0.605065	0.875	M3_E1	rs12143121	205199142	A	0.346149	0.925838	0.00465621	OR
DHT	rs1668867	1	205240250	T/C	TMCC2	0.00408621	0.600159	-0.174157	0.605065	0.875	M3_E1	rs12143121	205199142	A	0.346149	-0.0770555	0.00485472	Linear
DHT	rs4951184	1	205240658	T/A	TMCC2	0.00408621	0.600159	-0.174157	0.605065	0.875	M3_E1	rs12143121	205199142	A	0.346149	-0.0770555	0.00485472	Linear
DHT	rs4951184	1	205240658	T/A	TMCC2	0.00408621	0.600159	-0.174157	0.605065	0.871	M3_E1	rs1172161	205206495	A	0.344762	0.926232	0.00480716	OR
DHT	rs4951184	1	205240658	T/A	TMCC2	0.00408621	0.600159	-0.174157	0.605065	0.875	M3_E1	rs12143121	205199142	A	0.346149	0.925838	0.00465621	OR
Enz	rs3738262	1	201083342	G/A	KIF21B	0.00414366	0.599228	0.0684226	0.524968	1	MA27	rs3738263	201083506	A	0.429054	1.29383	0.00464162	HR
Enz	rs3738262	1	201083342	G/A	KIF21B	0.00414366	0.599228	0.0684226	0.524968	0.893	MA27	rs7549337	201097609	T	0.389186	1.30127	0.0043445	HR
DHT	rs7551983	1	160129494	G/A	PIGM	0.00424193	0.597659	-0.196702	0.617538	0.962	M3_E2	rs1983723	160128464	A	0.609954	0.933547	0.00427561	OR
DHT	rs7551983	1	160129494	G/A	PIGM	0.00424193	0.597659	-0.196702	0.617538	0.962	M3_E2	rs1983723	160128464	A	0.609954	0.0687642	0.00446645	Linear
DHT	rs3760629	19	45458145	C/A	MARK4	0.00447557	0.594048	0.102773	0.632563	1	MA27	rs12460347	45455905	C	0.409661	1.31457	0.00409346	HR
DHT	rs3760629	19	45458145	C/A	MARK4	0.00447557	0.594048	0.102773	0.632563	0.988	MA27	rs8100120	45466058	T	0.451973	1.30199	0.00386144	HR
DHT	rs1044129	15	34158265	A/G	RYR3	0.00449008	0.593829	0.63006	0.633569	0.984	M3_E2	rs2303310	34152777	A	0.311588	1.07427	0.00466056	OR
DHT	rs1044129	15	34158265	A/G	RYR3	0.00449008	0.593829	0.63006	0.633569	1	M3_E2	rs1044129	34158266	G	0.302949	1.07878	0.00315896	OR
DHT	rs1044129	15	34158265	A/G	RYR3	0.00449008	0.593829	0.63006	0.633569	1	M3_E2	rs1044129	34158266	G	0.302949	0.0758347	0.003318	Linear
DHT	rs1044129	15	34158265	A/G	RYR3	0.00449008	0.593829	0.63006	0.633569	0.979	M3_E2	rs11072759	34156284	G	0.312426	1.07407	0.00483404	OR
DHT	rs1044129	15	34158265	A/G	RYR3	0.00449008	0.593829	0.63006	0.633569	0.984	M3_E2	rs11634530	34150475	G	0.3096	0.0738837	0.00393055	Linear
DHT	rs1044129	15	34158265	A/G	RYR3	0.00449008	0.593829	0.63006	0.633569	0.984	M3_E2	rs2303310	34152777	A	0.311588	0.071646	0.00486133	Linear
DHT	rs1044129	15	34158265	A/G	RYR3	0.00449008	0.593829	0.63006	0.633569	0.984	M3_E2	rs11072760	34156312	C	0.306576	0.0729291	0.00475679	Linear
DHT	rs1044129	15	34158265	A/G	RYR3	0.00449008	0.593829	0.63006	0.633569	0.984	M3_E2	rs11634530	34150475	G	0.3096	1.07668	0.00375395	OR
DHT	rs1044129	15	34158265	A/G	RYR3	0.00449008	0.593829	0.63006	0.633569	0.984	M3_E2	rs11072760	34156312	C	0.306576	1.07565	0.0045586	OR
Enz	rs12153128	5	178668713	A/G	ZNF354C	0.00458412	0.592423	-0.187433	0.549479	0.91	M3_E2	rs13165525	178665562	G	0.303269	-0.0800059	0.00203776	Linear
Enz	rs12153128	5	178668713	A/G	ZNF354C	0.00458412	0.592423	-0.187433	0.549479	0.958	M3_E2	rs11741099	178664463	A	0.353369	0.931404	0.00458079	OR
Enz	rs12153128	5	178668713	A/G	ZNF354C	0.00458412	0.592423	-0.187433	0.549479	0.91	M3_E2	rs13165525	178665562	G	0.303269	0.923111	0.00192135	OR
Enz	rs12153128	5	178668713	A/G	ZNF354C	0.00458412	0.592423	-0.187433	0.549479	0.958	M3_E2	rs11741099	178664463	A	0.353369	-0.0710618	0.00477954	Linear
DHT	rs134607	22	29475123	A/G	ZNRF3	0.00466552	0.591226	-0.571094	0.645542	0.947	M3_E1	rs134561	29461150	A	0.377535	0.0800174	0.00386732	Linear
DHT	rs134607	22	29475123	A/G	ZNRF3	0.00466552	0.591226	-0.571094	0.645542	0.943	M3_E1	rs783	29461622	A	0.377684	0.0800219	0.00385821	Linear
DHT	rs134607	22	29475123	A/G	ZNRF3	0.00466552	0.591226	-0.571094	0.645542	1	M3_E1	rs134613	29477384	G	0.362399	1.08138	0.0034105	OR
DHT	rs134607	22	29475123	A/G	ZNRF3	0.00466552	0.591226	-0.571094	0.645542	1	M3_E1	rs134600	29472884	C	0.365851	1.07966	0.00433292	OR
DHT	rs134607	22	29475123	A/G	ZNRF3	0.00466552	0.591226	-0.571094	0.645542	1	M3_E1	rs134626	29479890	A	0.364391	1.07834	0.00485021	OR
DHT	rs134607	22	29475123	A/G	ZNRF3	0.00466552	0.591226	-0.571094	0.645542	1	M3_E1	rs134599	29472863	A	0.365851	1.07966	0.00433249	OR
DHT	rs134607	22	29475123	A/G	ZNRF3	0.00466552	0.591226	-0.571094	0.645542	1	M3_E1	rs134600	29472884	C	0.365851	0.0766453	0.00452321	Linear
DHT	rs134607	22	29475123	A/G	ZNRF3	0.00466552	0.591226	-0.571094	0.645542	1	M3_E1	rs20037	29477841	A	0.36692	0.0779853	0.00385545	Linear
DHT	rs134607	22	29475123	A/G	ZNRF3	0.00466552	0.591226	-0.571094	0.645542	0.912	M3_E1	rs134567	29463221	G	0.355831	1.07996	0.00479017	OR
DHT	rs134607	22	29475123	A/G	ZNRF3	0.00466552	0.591226	-0.571094	0.645542	0.943	M3_E1	rs783	29461622	A	0.377684	1.08331	0.00368543	OR
DHT	rs134607	22	29475123	A/G	ZNRF3	0.00466552	0.591226	-0.571094	0.645542	0.996	M3_E1	rs5762980	29480905	G	0.364625	1.07856	0.00476037	OR
DHT	rs134607	22	29475123	A/G	ZNRF3	0.00466552	0.591226	-0.571094	0.645542	0.996	M3_E1	rs5762980	29480905	G	0.364625	0.07563	0.00496147	Linear
DHT	rs134607	22	29475123	A/G	ZNRF3	0.00466552	0.591226	-0.571094	0.645542	0.912	M3_E1	rs134567	29463221	G	0.355831	0.0769227	0.004992	Linear
DHT	rs134607	22	29475123	A/G	ZNRF3	0.00466552	0.591226	-0.571094	0.645542	1	M3_E1	rs134599	29472863	A	0.365851	0.0766463	0.00452277	Linear
DHT	rs134607	22	29475123	A/G	ZNRF3	0.00466552	0.591226	-0.571094	0.645542	1	M3_E1	rs134613	29477384	G	0.362399	0.0782356	0.00357537	Linear
DHT	rs134607	22	29475123	A/G	ZNRF3	0.00466552	0.591226	-0.571094	0.645542	1	M3_E1	rs20037	29477841	A	0.36692	1.08111	0.00368239	OR
DHT	rs134607	22	29475123	A/G	ZNRF3	0.00466552	0.591226	-0.571094	0.645542	0.947	M3_E1	rs134561	29461150	A	0.377535	1.08331	0.00369429	OR
DHT	rs134609	22	29475582	G/A	ZNRF3	0.00466552	0.591226	-0.571094	0.645542	1	M3_E1	rs134600	29472884	C	0.365851	1.07966	0.00433292	OR
DHT	rs134609	22	29475582	G/A	ZNRF3	0.00466552	0.591226	-0.571094	0.645542	1	M3_E1	rs20037	29477841	A	0.36692	0.0779853	0.00385545	Linear
DHT	rs134609	22	29475582	G/A	ZNRF3	0.00466552	0.591226	-0.571094	0.645542	1	M3_E1	rs134626	29479890	A	0.364391	1.07834	0.00485021	OR
DHT	rs134609	22	29475582	G/A	ZNRF3	0.00466552	0.591226	-0.571094	0.645542	1	M3_E1	rs20037	29477841	A	0.36692	1.08111	0.00368239	OR
DHT	rs134609	22	29475582	G/A	ZNRF3	0.00466552	0.591226	-0.571094	0.645542	0.912	M3_E1	rs134567	29463221	G	0.355831	0.0769227	0.004992	Linear
DHT	rs134609	22	29475582	G/A	ZNRF3	0.00466552	0.591226	-0.571094	0.645542	1	M3_E1	rs134599	29472863	A	0.365851	0.0766463	0.00452277	Linear
DHT	rs134609	22	29475582	G/A	ZNRF3	0.00466552	0.591226	-0.571094	0.645542	0.943	M3_E1	rs783	29461622	A	0.377684	1.08331	0.00368543	OR
DHT	rs134609	22	29475582	G/A	ZNRF3	0.00466552	0.591226	-0.571094	0.645542	1	M3_E1	rs134600	29472884	C	0.365851	0.0766453	0.00452321	Linear
DHT	rs134609	22	29475582	G/A	ZNRF3	0.00466552	0.591226	-0.571094	0.645542	0.996	M3_E1	rs5762980	29480905	G	0.364625	1.07856	0.00476037	OR
DHT	rs134609	22	29475582	G/A	ZNRF3	0.00466552	0.591226	-0.571094	0.645542	1	M3_E1	rs134613	29477384	G	0.362399	0.0782356	0.00357537	Linear
DHT	rs134609	22	29475582	G/A	ZNRF3	0.00466552	0.591226	-0.571094	0.645542	0.947	M3_E1	rs134561	29461150	A	0.377535	1.08331	0.00369429	OR
DHT	rs134609	22	29475582	G/A	ZNRF3	0.00466552	0.591226	-0.571094	0.645542	1	M3_E1	rs134599	29472863	A	0.365851	1.07966	0.00433249	OR
DHT	rs134609	22	29475582	G/A	ZNRF3	0.00466552	0.591226	-0.571094	0.645542	0.947	M3_E1	rs134561	29461150	A	0.377535	0.0800174	0.00386732	Linear
DHT	rs134609	22	29475582	G/A	ZNRF3	0.00466552	0.591226	-0.571094	0.645542	1	M3_E1	rs134613	29477384	G	0.362399	1.08138	0.0034105	OR
DHT	rs134609	22	29475582	G/A	ZNRF3	0.00466552	0.591226	-0.571094	0.645542	0.912	M3_E1	rs134567	29463221	G	0.355831	1.07996	0.00479017	OR
DHT	rs134609	22	29475582	G/A	ZNRF3	0.00466552	0.591226	-0.571094	0.645542	0.996	M3_E1	rs5762980	29480905	G	0.364625	0.07563	0.00496147	Linear
DHT	rs134609	22	29475582	G/A	ZNRF3	0.00466552	0.591226	-0.571094	0.645542	0.943	M3_E1	rs783	29461622	A	0.377684	0.0800219	0.00385821	Linear
DHT	rs167679	7	95313569	A/G	DYNC1I1	0.00474391	0.590089	0.833724	0.650855	1	M3_E2	rs1634017	95314976	G	0.299923	0.0735032	0.0040714	Linear
DHT	rs167679	7	95313569	A/G	DYNC1I1	0.00474391	0.590089	0.833724	0.650855	0.995	M3_E2	rs854086	95302266	C	0.308427	0.0737763	0.00341581	Linear
DHT	rs167679	7	95313569	A/G	DYNC1I1	0.00474391	0.590089	0.833724	0.650855	1	M3_E2	rs854070	95308368	A	0.309656	1.07598	0.00349026	OR
DHT	rs167679	7	95313569	A/G	DYNC1I1	0.00474391	0.590089	0.833724	0.650855	1	M3_E2	rs321291	95312627	A	0.309589	0.0733015	0.0036316	Linear
DHT	rs167679	7	95313569	A/G	DYNC1I1	0.00474391	0.590089	0.833724	0.650855	0.995	M3_E2	rs854087	95303113	T	0.308484	1.07664	0.0032255	OR
DHT	rs167679	7	95313569	A/G	DYNC1I1	0.00474391	0.590089	0.833724	0.650855	1	M3_E2	rs321292	95312247	A	0.310177	1.07601	0.0035081	OR
DHT	rs167679	7	95313569	A/G	DYNC1I1	0.00474391	0.590089	0.833724	0.650855	1	M3_E2	rs1478988	95314971	C	0.299923	1.07627	0.00389097	OR
DHT	rs167679	7	95313569	A/G	DYNC1I1	0.00474391	0.590089	0.833724	0.650855	0.995	M3_E2	rs860523	95301840	T	0.305647	0.0738893	0.00369214	Linear
DHT	rs167679	7	95313569	A/G	DYNC1I1	0.00474391	0.590089	0.833724	0.650855	1	M3_E2	rs321287	95314445	A	0.299923	1.07627	0.00389097	OR
DHT	rs167679	7	95313569	A/G	DYNC1I1	0.00474391	0.590089	0.833724	0.650855	1	M3_E2	rs321288	95313664	G	0.299991	0.073556	0.00404586	Linear
DHT	rs167679	7	95313569	A/G	DYNC1I1	0.00474391	0.590089	0.833724	0.650855	0.995	M3_E2	rs854083	95301853	C	0.30558	1.07662	0.00354874	OR
DHT	rs167679	7	95313569	A/G	DYNC1I1	0.00474391	0.590089	0.833724	0.650855	1	M3_E2	rs854068	95308144	A	0.309656	0.0732321	0.00366095	Linear
DHT	rs167679	7	95313569	A/G	DYNC1I1	0.00474391	0.590089	0.833724	0.650855	1	M3_E2	rs167679	95313570	G	0.299991	0.073556	0.00404586	Linear
DHT	rs167679	7	95313569	A/G	DYNC1I1	0.00474391	0.590089	0.833724	0.650855	0.995	M3_E2	rs854089	95303256	T	0.308484	1.07664	0.0032256	OR
DHT	rs167679	7	95313569	A/G	DYNC1I1	0.00474391	0.590089	0.833724	0.650855	1	M3_E2	rs321289	95313419	C	0.299993	0.0735549	0.00404638	Linear
DHT	rs167679	7	95313569	A/G	DYNC1I1	0.00474391	0.590089	0.833724	0.650855	1	M3_E2	rs224594	95314062	C	0.299923	0.0735032	0.0040714	Linear
DHT	rs167679	7	95313569	A/G	DYNC1I1	0.00474391	0.590089	0.833724	0.650855	0.995	M3_E2	rs854077	95299454	C	0.308444	1.07655	0.00325966	OR
DHT	rs167679	7	95313569	A/G	DYNC1I1	0.00474391	0.590089	0.833724	0.650855	1	M3_E2	rs321291	95312627	A	0.309589	1.07605	0.00346339	OR
DHT	rs167679	7	95313569	A/G	DYNC1I1	0.00474391	0.590089	0.833724	0.650855	0.995	M3_E2	rs854071	95308523	A	0.318475	0.0730873	0.00418274	Linear
DHT	rs167679	7	95313569	A/G	DYNC1I1	0.00474391	0.590089	0.833724	0.650855	1	M3_E2	rs167679	95313570	G	0.299991	1.07633	0.00386612	OR
DHT	rs167679	7	95313569	A/G	DYNC1I1	0.00474391	0.590089	0.833724	0.650855	1	M3_E2	rs854067	95308106	A	0.309591	0.0732554	0.00365781	Linear
DHT	rs167679	7	95313569	A/G	DYNC1I1	0.00474391	0.590089	0.833724	0.650855	1	M3_E2	rs854072	95310076	T	0.309712	0.0733012	0.0036283	Linear
DHT	rs167679	7	95313569	A/G	DYNC1I1	0.00474391	0.590089	0.833724	0.650855	1	M3_E2	rs321285	95315275	T	0.299981	1.07633	0.00386812	OR
DHT	rs167679	7	95313569	A/G	DYNC1I1	0.00474391	0.590089	0.833724	0.650855	0.995	M3_E2	rs854090	95303294	A	0.308417	0.0737827	0.00341222	Linear
DHT	rs167679	7	95313569	A/G	DYNC1I1	0.00474391	0.590089	0.833724	0.650855	0.995	M3_E2	rs854081	95300253	A	0.308444	0.0737654	0.00342179	Linear
DHT	rs167679	7	95313569	A/G	DYNC1I1	0.00474391	0.590089	0.833724	0.650855	0.995	M3_E2	rs854087	95303113	T	0.308484	0.0738447	0.00338659	Linear
DHT	rs167679	7	95313569	A/G	DYNC1I1	0.00474391	0.590089	0.833724	0.650855	0.995	M3_E2	rs854088	95303141	G	0.308484	0.0738445	0.00338669	Linear
DHT	rs167679	7	95313569	A/G	DYNC1I1	0.00474391	0.590089	0.833724	0.650855	0.995	M3_E2	rs854090	95303294	A	0.308417	1.07657	0.00325038	OR
DHT	rs167679	7	95313569	A/G	DYNC1I1	0.00474391	0.590089	0.833724	0.650855	1	M3_E2	rs854060	95304666	G	0.308484	0.0738444	0.00338673	Linear
DHT	rs167679	7	95313569	A/G	DYNC1I1	0.00474391	0.590089	0.833724	0.650855	0.995	M3_E2	rs854089	95303256	T	0.308484	0.0738445	0.00338669	Linear
DHT	rs167679	7	95313569	A/G	DYNC1I1	0.00474391	0.590089	0.833724	0.650855	1	M3_E2	rs321285	95315275	T	0.299981	0.0735562	0.00404792	Linear
DHT	rs167679	7	95313569	A/G	DYNC1I1	0.00474391	0.590089	0.833724	0.650855	1	M3_E2	rs224594	95314062	C	0.299923	1.07627	0.00389097	OR
DHT	rs167679	7	95313569	A/G	DYNC1I1	0.00474391	0.590089	0.833724	0.650855	1	M3_E2	rs854070	95308368	A	0.309656	0.0732357	0.00365927	Linear
DHT	rs167679	7	95313569	A/G	DYNC1I1	0.00474391	0.590089	0.833724	0.650855	1	M3_E2	rs854067	95308106	A	0.309591	1.07601	0.00348885	OR
DHT	rs167679	7	95313569	A/G	DYNC1I1	0.00474391	0.590089	0.833724	0.650855	1	M3_E2	rs321287	95314445	A	0.299923	0.0735032	0.0040714	Linear
DHT	rs167679	7	95313569	A/G	DYNC1I1	0.00474391	0.590089	0.833724	0.650855	1	M3_E2	rs1634017	95314976	G	0.299923	1.07627	0.00389097	OR
DHT	rs167679	7	95313569	A/G	DYNC1I1	0.00474391	0.590089	0.833724	0.650855	1	M3_E2	rs321286	95314710	A	0.299923	1.07627	0.00389097	OR
DHT	rs167679	7	95313569	A/G	DYNC1I1	0.00474391	0.590089	0.833724	0.650855	0.995	M3_E2	rs854071	95308523	A	0.318475	1.07582	0.00399932	OR
DHT	rs167679	7	95313569	A/G	DYNC1I1	0.00474391	0.590089	0.833724	0.650855	0.995	M3_E2	rs854088	95303141	G	0.308484	1.07664	0.0032256	OR
DHT	rs167679	7	95313569	A/G	DYNC1I1	0.00474391	0.590089	0.833724	0.650855	1	M3_E2	rs321289	95313419	C	0.299993	1.07633	0.00386662	OR
DHT	rs167679	7	95313569	A/G	DYNC1I1	0.00474391	0.590089	0.833724	0.650855	1	M3_E2	rs1478988	95314971	C	0.299923	0.0735032	0.0040714	Linear
DHT	rs167679	7	95313569	A/G	DYNC1I1	0.00474391	0.590089	0.833724	0.650855	0.995	M3_E2	rs860523	95301840	T	0.305647	1.07669	0.0035222	OR
DHT	rs167679	7	95313569	A/G	DYNC1I1	0.00474391	0.590089	0.833724	0.650855	0.995	M3_E2	rs854056	95303745	C	0.308484	1.07664	0.00322539	OR
DHT	rs167679	7	95313569	A/G	DYNC1I1	0.00474391	0.590089	0.833724	0.650855	0.995	M3_E2	rs854081	95300253	A	0.308444	1.07655	0.00325966	OR
DHT	rs167679	7	95313569	A/G	DYNC1I1	0.00474391	0.590089	0.833724	0.650855	1	M3_E2	rs167678	95314175	T	0.30061	1.07625	0.00393143	OR
DHT	rs167679	7	95313569	A/G	DYNC1I1	0.00474391	0.590089	0.833724	0.650855	1	M3_E2	rs854060	95304666	G	0.308484	1.07664	0.00322564	OR
DHT	rs167679	7	95313569	A/G	DYNC1I1	0.00474391	0.590089	0.833724	0.650855	1	M3_E2	rs321292	95312247	A	0.310177	0.0732587	0.00367762	Linear
DHT	rs167679	7	95313569	A/G	DYNC1I1	0.00474391	0.590089	0.833724	0.650855	1	M3_E2	rs854068	95308144	A	0.309656	1.07598	0.0034919	OR
DHT	rs167679	7	95313569	A/G	DYNC1I1	0.00474391	0.590089	0.833724	0.650855	0.995	M3_E2	rs854077	95299454	C	0.308444	0.0737654	0.00342179	Linear
DHT	rs167679	7	95313569	A/G	DYNC1I1	0.00474391	0.590089	0.833724	0.650855	0.995	M3_E2	rs854086	95302266	C	0.308427	1.07657	0.00325386	OR
DHT	rs167679	7	95313569	A/G	DYNC1I1	0.00474391	0.590089	0.833724	0.650855	1	M3_E2	rs321288	95313664	G	0.299991	1.07633	0.00386612	OR
DHT	rs167679	7	95313569	A/G	DYNC1I1	0.00474391	0.590089	0.833724	0.650855	0.995	M3_E2	rs854056	95303745	C	0.308484	0.073845	0.00338647	Linear
DHT	rs167679	7	95313569	A/G	DYNC1I1	0.00474391	0.590089	0.833724	0.650855	1	M3_E2	rs321286	95314710	A	0.299923	0.0735032	0.0040714	Linear
DHT	rs167679	7	95313569	A/G	DYNC1I1	0.00474391	0.590089	0.833724	0.650855	0.995	M3_E2	rs854083	95301853	C	0.30558	0.0738279	0.00371946	Linear
DHT	rs167679	7	95313569	A/G	DYNC1I1	0.00474391	0.590089	0.833724	0.650855	1	M3_E2	rs167678	95314175	T	0.30061	0.0734856	0.00411298	Linear
DHT	rs167679	7	95313569	A/G	DYNC1I1	0.00474391	0.590089	0.833724	0.650855	1	M3_E2	rs854072	95310076	T	0.309712	1.07605	0.00346018	OR
DHT	rs321288	7	95313663	T/C	DYNC1I1	0.00474391	0.590089	0.833724	0.650855	0.995	M3_E2	rs854077	95299454	C	0.308444	1.07655	0.00325966	OR
DHT	rs321288	7	95313663	T/C	DYNC1I1	0.00474391	0.590089	0.833724	0.650855	1	M3_E2	rs854060	95304666	G	0.308484	1.07664	0.00322564	OR
DHT	rs321288	7	95313663	T/C	DYNC1I1	0.00474391	0.590089	0.833724	0.650855	1	M3_E2	rs321288	95313664	G	0.299991	0.073556	0.00404586	Linear
DHT	rs321288	7	95313663	T/C	DYNC1I1	0.00474391	0.590089	0.833724	0.650855	1	M3_E2	rs321288	95313664	G	0.299991	1.07633	0.00386612	OR
DHT	rs321288	7	95313663	T/C	DYNC1I1	0.00474391	0.590089	0.833724	0.650855	1	M3_E2	rs321285	95315275	T	0.299981	1.07633	0.00386812	OR
DHT	rs321288	7	95313663	T/C	DYNC1I1	0.00474391	0.590089	0.833724	0.650855	0.995	M3_E2	rs854083	95301853	C	0.30558	1.07662	0.00354874	OR
DHT	rs321288	7	95313663	T/C	DYNC1I1	0.00474391	0.590089	0.833724	0.650855	1	M3_E2	rs167679	95313570	G	0.299991	1.07633	0.00386612	OR
DHT	rs321288	7	95313663	T/C	DYNC1I1	0.00474391	0.590089	0.833724	0.650855	1	M3_E2	rs321289	95313419	C	0.299993	0.0735549	0.00404638	Linear
DHT	rs321288	7	95313663	T/C	DYNC1I1	0.00474391	0.590089	0.833724	0.650855	1	M3_E2	rs1634017	95314976	G	0.299923	0.0735032	0.0040714	Linear
DHT	rs321288	7	95313663	T/C	DYNC1I1	0.00474391	0.590089	0.833724	0.650855	1	M3_E2	rs1478988	95314971	C	0.299923	0.0735032	0.0040714	Linear
DHT	rs321288	7	95313663	T/C	DYNC1I1	0.00474391	0.590089	0.833724	0.650855	0.995	M3_E2	rs854071	95308523	A	0.318475	1.07582	0.00399932	OR
DHT	rs321288	7	95313663	T/C	DYNC1I1	0.00474391	0.590089	0.833724	0.650855	1	M3_E2	rs321291	95312627	A	0.309589	1.07605	0.00346339	OR
DHT	rs321288	7	95313663	T/C	DYNC1I1	0.00474391	0.590089	0.833724	0.650855	0.995	M3_E2	rs854086	95302266	C	0.308427	0.0737763	0.00341581	Linear
DHT	rs321288	7	95313663	T/C	DYNC1I1	0.00474391	0.590089	0.833724	0.650855	0.995	M3_E2	rs860523	95301840	T	0.305647	0.0738893	0.00369214	Linear
DHT	rs321288	7	95313663	T/C	DYNC1I1	0.00474391	0.590089	0.833724	0.650855	1	M3_E2	rs854067	95308106	A	0.309591	1.07601	0.00348885	OR
DHT	rs321288	7	95313663	T/C	DYNC1I1	0.00474391	0.590089	0.833724	0.650855	1	M3_E2	rs854072	95310076	T	0.309712	0.0733012	0.0036283	Linear
DHT	rs321288	7	95313663	T/C	DYNC1I1	0.00474391	0.590089	0.833724	0.650855	0.995	M3_E2	rs854087	95303113	T	0.308484	0.0738447	0.00338659	Linear
DHT	rs321288	7	95313663	T/C	DYNC1I1	0.00474391	0.590089	0.833724	0.650855	0.995	M3_E2	rs854081	95300253	A	0.308444	0.0737654	0.00342179	Linear
DHT	rs321288	7	95313663	T/C	DYNC1I1	0.00474391	0.590089	0.833724	0.650855	0.995	M3_E2	rs854090	95303294	A	0.308417	1.07657	0.00325038	OR
DHT	rs321288	7	95313663	T/C	DYNC1I1	0.00474391	0.590089	0.833724	0.650855	1	M3_E2	rs1478988	95314971	C	0.299923	1.07627	0.00389097	OR
DHT	rs321288	7	95313663	T/C	DYNC1I1	0.00474391	0.590089	0.833724	0.650855	0.995	M3_E2	rs854089	95303256	T	0.308484	1.07664	0.0032256	OR
DHT	rs321288	7	95313663	T/C	DYNC1I1	0.00474391	0.590089	0.833724	0.650855	0.995	M3_E2	rs860523	95301840	T	0.305647	1.07669	0.0035222	OR
DHT	rs321288	7	95313663	T/C	DYNC1I1	0.00474391	0.590089	0.833724	0.650855	1	M3_E2	rs167678	95314175	T	0.30061	0.0734856	0.00411298	Linear
DHT	rs321288	7	95313663	T/C	DYNC1I1	0.00474391	0.590089	0.833724	0.650855	1	M3_E2	rs321291	95312627	A	0.309589	0.0733015	0.0036316	Linear
DHT	rs321288	7	95313663	T/C	DYNC1I1	0.00474391	0.590089	0.833724	0.650855	0.995	M3_E2	rs854056	95303745	C	0.308484	1.07664	0.00322539	OR
DHT	rs321288	7	95313663	T/C	DYNC1I1	0.00474391	0.590089	0.833724	0.650855	0.995	M3_E2	rs854088	95303141	G	0.308484	1.07664	0.0032256	OR
DHT	rs321288	7	95313663	T/C	DYNC1I1	0.00474391	0.590089	0.833724	0.650855	1	M3_E2	rs321292	95312247	A	0.310177	1.07601	0.0035081	OR
DHT	rs321288	7	95313663	T/C	DYNC1I1	0.00474391	0.590089	0.833724	0.650855	1	M3_E2	rs321286	95314710	A	0.299923	1.07627	0.00389097	OR
DHT	rs321288	7	95313663	T/C	DYNC1I1	0.00474391	0.590089	0.833724	0.650855	1	M3_E2	rs224594	95314062	C	0.299923	0.0735032	0.0040714	Linear
DHT	rs321288	7	95313663	T/C	DYNC1I1	0.00474391	0.590089	0.833724	0.650855	1	M3_E2	rs854068	95308144	A	0.309656	1.07598	0.0034919	OR
DHT	rs321288	7	95313663	T/C	DYNC1I1	0.00474391	0.590089	0.833724	0.650855	1	M3_E2	rs854068	95308144	A	0.309656	0.0732321	0.00366095	Linear
DHT	rs321288	7	95313663	T/C	DYNC1I1	0.00474391	0.590089	0.833724	0.650855	0.995	M3_E2	rs854083	95301853	C	0.30558	0.0738279	0.00371946	Linear
DHT	rs321288	7	95313663	T/C	DYNC1I1	0.00474391	0.590089	0.833724	0.650855	0.995	M3_E2	rs854088	95303141	G	0.308484	0.0738445	0.00338669	Linear
DHT	rs321288	7	95313663	T/C	DYNC1I1	0.00474391	0.590089	0.833724	0.650855	1	M3_E2	rs167679	95313570	G	0.299991	0.073556	0.00404586	Linear
DHT	rs321288	7	95313663	T/C	DYNC1I1	0.00474391	0.590089	0.833724	0.650855	1	M3_E2	rs224594	95314062	C	0.299923	1.07627	0.00389097	OR
DHT	rs321288	7	95313663	T/C	DYNC1I1	0.00474391	0.590089	0.833724	0.650855	0.995	M3_E2	rs854087	95303113	T	0.308484	1.07664	0.0032255	OR
DHT	rs321288	7	95313663	T/C	DYNC1I1	0.00474391	0.590089	0.833724	0.650855	1	M3_E2	rs854072	95310076	T	0.309712	1.07605	0.00346018	OR
DHT	rs321288	7	95313663	T/C	DYNC1I1	0.00474391	0.590089	0.833724	0.650855	1	M3_E2	rs321292	95312247	A	0.310177	0.0732587	0.00367762	Linear
DHT	rs321288	7	95313663	T/C	DYNC1I1	0.00474391	0.590089	0.833724	0.650855	1	M3_E2	rs167678	95314175	T	0.30061	1.07625	0.00393143	OR
DHT	rs321288	7	95313663	T/C	DYNC1I1	0.00474391	0.590089	0.833724	0.650855	0.995	M3_E2	rs854090	95303294	A	0.308417	0.0737827	0.00341222	Linear
DHT	rs321288	7	95313663	T/C	DYNC1I1	0.00474391	0.590089	0.833724	0.650855	0.995	M3_E2	rs854089	95303256	T	0.308484	0.0738445	0.00338669	Linear
DHT	rs321288	7	95313663	T/C	DYNC1I1	0.00474391	0.590089	0.833724	0.650855	1	M3_E2	rs854060	95304666	G	0.308484	0.0738444	0.00338673	Linear
DHT	rs321288	7	95313663	T/C	DYNC1I1	0.00474391	0.590089	0.833724	0.650855	1	M3_E2	rs321285	95315275	T	0.299981	0.0735562	0.00404792	Linear
DHT	rs321288	7	95313663	T/C	DYNC1I1	0.00474391	0.590089	0.833724	0.650855	1	M3_E2	rs854067	95308106	A	0.309591	0.0732554	0.00365781	Linear
DHT	rs321288	7	95313663	T/C	DYNC1I1	0.00474391	0.590089	0.833724	0.650855	0.995	M3_E2	rs854086	95302266	C	0.308427	1.07657	0.00325386	OR
DHT	rs321288	7	95313663	T/C	DYNC1I1	0.00474391	0.590089	0.833724	0.650855	1	M3_E2	rs321287	95314445	A	0.299923	0.0735032	0.0040714	Linear
DHT	rs321288	7	95313663	T/C	DYNC1I1	0.00474391	0.590089	0.833724	0.650855	0.995	M3_E2	rs854056	95303745	C	0.308484	0.073845	0.00338647	Linear
DHT	rs321288	7	95313663	T/C	DYNC1I1	0.00474391	0.590089	0.833724	0.650855	1	M3_E2	rs854070	95308368	A	0.309656	1.07598	0.00349026	OR
DHT	rs321288	7	95313663	T/C	DYNC1I1	0.00474391	0.590089	0.833724	0.650855	1	M3_E2	rs321287	95314445	A	0.299923	1.07627	0.00389097	OR
DHT	rs321288	7	95313663	T/C	DYNC1I1	0.00474391	0.590089	0.833724	0.650855	0.995	M3_E2	rs854081	95300253	A	0.308444	1.07655	0.00325966	OR
DHT	rs321288	7	95313663	T/C	DYNC1I1	0.00474391	0.590089	0.833724	0.650855	1	M3_E2	rs321289	95313419	C	0.299993	1.07633	0.00386662	OR
DHT	rs321288	7	95313663	T/C	DYNC1I1	0.00474391	0.590089	0.833724	0.650855	1	M3_E2	rs1634017	95314976	G	0.299923	1.07627	0.00389097	OR
DHT	rs321288	7	95313663	T/C	DYNC1I1	0.00474391	0.590089	0.833724	0.650855	1	M3_E2	rs854070	95308368	A	0.309656	0.0732357	0.00365927	Linear
DHT	rs321288	7	95313663	T/C	DYNC1I1	0.00474391	0.590089	0.833724	0.650855	0.995	M3_E2	rs854071	95308523	A	0.318475	0.0730873	0.00418274	Linear
DHT	rs321288	7	95313663	T/C	DYNC1I1	0.00474391	0.590089	0.833724	0.650855	0.995	M3_E2	rs854077	95299454	C	0.308444	0.0737654	0.00342179	Linear
DHT	rs321288	7	95313663	T/C	DYNC1I1	0.00474391	0.590089	0.833724	0.650855	1	M3_E2	rs321286	95314710	A	0.299923	0.0735032	0.0040714	Linear
DHT	rs854091	7	95289303	A/G	DYNC1I1	0.00474391	0.590089	0.833724	0.650855	0.99	M3_E2	rs321285	95315275	T	0.299981	0.0735562	0.00404792	Linear
DHT	rs854091	7	95289303	A/G	DYNC1I1	0.00474391	0.590089	0.833724	0.650855	0.99	M3_E2	rs321289	95313419	C	0.299993	0.0735549	0.00404638	Linear
DHT	rs854091	7	95289303	A/G	DYNC1I1	0.00474391	0.590089	0.833724	0.650855	0.99	M3_E2	rs224594	95314062	C	0.299923	1.07627	0.00389097	OR
DHT	rs854091	7	95289303	A/G	DYNC1I1	0.00474391	0.590089	0.833724	0.650855	0.99	M3_E2	rs321291	95312627	A	0.309589	1.07605	0.00346339	OR
DHT	rs854091	7	95289303	A/G	DYNC1I1	0.00474391	0.590089	0.833724	0.650855	0.99	M3_E2	rs321285	95315275	T	0.299981	1.07633	0.00386812	OR
DHT	rs854091	7	95289303	A/G	DYNC1I1	0.00474391	0.590089	0.833724	0.650855	0.99	M3_E2	rs1478988	95314971	C	0.299923	1.07627	0.00389097	OR
DHT	rs854091	7	95289303	A/G	DYNC1I1	0.00474391	0.590089	0.833724	0.650855	0.99	M3_E2	rs167678	95314175	T	0.30061	0.0734856	0.00411298	Linear
DHT	rs854091	7	95289303	A/G	DYNC1I1	0.00474391	0.590089	0.833724	0.650855	0.99	M3_E2	rs321292	95312247	A	0.310177	1.07601	0.0035081	OR
DHT	rs854091	7	95289303	A/G	DYNC1I1	0.00474391	0.590089	0.833724	0.650855	0.99	M3_E2	rs167678	95314175	T	0.30061	1.07625	0.00393143	OR
DHT	rs854091	7	95289303	A/G	DYNC1I1	0.00474391	0.590089	0.833724	0.650855	0.99	M3_E2	rs1634017	95314976	G	0.299923	0.0735032	0.0040714	Linear
DHT	rs854091	7	95289303	A/G	DYNC1I1	0.00474391	0.590089	0.833724	0.650855	0.99	M3_E2	rs321289	95313419	C	0.299993	1.07633	0.00386662	OR
DHT	rs854091	7	95289303	A/G	DYNC1I1	0.00474391	0.590089	0.833724	0.650855	0.99	M3_E2	rs854070	95308368	A	0.309656	0.0732357	0.00365927	Linear
DHT	rs854091	7	95289303	A/G	DYNC1I1	0.00474391	0.590089	0.833724	0.650855	0.99	M3_E2	rs854060	95304666	G	0.308484	1.07664	0.00322564	OR
DHT	rs854091	7	95289303	A/G	DYNC1I1	0.00474391	0.590089	0.833724	0.650855	0.995	M3_E2	rs854086	95302266	C	0.308427	1.07657	0.00325386	OR
DHT	rs854091	7	95289303	A/G	DYNC1I1	0.00474391	0.590089	0.833724	0.650855	0.995	M3_E2	rs854081	95300253	A	0.308444	1.07655	0.00325966	OR
DHT	rs854091	7	95289303	A/G	DYNC1I1	0.00474391	0.590089	0.833724	0.650855	0.995	M3_E2	rs854081	95300253	A	0.308444	0.0737654	0.00342179	Linear
DHT	rs854091	7	95289303	A/G	DYNC1I1	0.00474391	0.590089	0.833724	0.650855	0.99	M3_E2	rs167679	95313570	G	0.299991	0.073556	0.00404586	Linear
DHT	rs854091	7	95289303	A/G	DYNC1I1	0.00474391	0.590089	0.833724	0.650855	0.99	M3_E2	rs321292	95312247	A	0.310177	0.0732587	0.00367762	Linear
DHT	rs854091	7	95289303	A/G	DYNC1I1	0.00474391	0.590089	0.833724	0.650855	0.995	M3_E2	rs854087	95303113	T	0.308484	1.07664	0.0032255	OR
DHT	rs854091	7	95289303	A/G	DYNC1I1	0.00474391	0.590089	0.833724	0.650855	0.99	M3_E2	rs854067	95308106	A	0.309591	0.0732554	0.00365781	Linear
DHT	rs854091	7	95289303	A/G	DYNC1I1	0.00474391	0.590089	0.833724	0.650855	0.995	M3_E2	rs854090	95303294	A	0.308417	0.0737827	0.00341222	Linear
DHT	rs854091	7	95289303	A/G	DYNC1I1	0.00474391	0.590089	0.833724	0.650855	0.99	M3_E2	rs167679	95313570	G	0.299991	1.07633	0.00386612	OR
DHT	rs854091	7	95289303	A/G	DYNC1I1	0.00474391	0.590089	0.833724	0.650855	0.99	M3_E2	rs321288	95313664	G	0.299991	0.073556	0.00404586	Linear
DHT	rs854091	7	95289303	A/G	DYNC1I1	0.00474391	0.590089	0.833724	0.650855	0.995	M3_E2	rs860523	95301840	T	0.305647	0.0738893	0.00369214	Linear
DHT	rs854091	7	95289303	A/G	DYNC1I1	0.00474391	0.590089	0.833724	0.650855	0.99	M3_E2	rs1634017	95314976	G	0.299923	1.07627	0.00389097	OR
DHT	rs854091	7	95289303	A/G	DYNC1I1	0.00474391	0.590089	0.833724	0.650855	0.995	M3_E2	rs854083	95301853	C	0.30558	1.07662	0.00354874	OR
DHT	rs854091	7	95289303	A/G	DYNC1I1	0.00474391	0.590089	0.833724	0.650855	0.99	M3_E2	rs1478988	95314971	C	0.299923	0.0735032	0.0040714	Linear
DHT	rs854091	7	95289303	A/G	DYNC1I1	0.00474391	0.590089	0.833724	0.650855	0.995	M3_E2	rs854056	95303745	C	0.308484	0.073845	0.00338647	Linear
DHT	rs854091	7	95289303	A/G	DYNC1I1	0.00474391	0.590089	0.833724	0.650855	0.99	M3_E2	rs854072	95310076	T	0.309712	0.0733012	0.0036283	Linear
DHT	rs854091	7	95289303	A/G	DYNC1I1	0.00474391	0.590089	0.833724	0.650855	0.995	M3_E2	rs854089	95303256	T	0.308484	1.07664	0.0032256	OR
DHT	rs854091	7	95289303	A/G	DYNC1I1	0.00474391	0.590089	0.833724	0.650855	0.99	M3_E2	rs321291	95312627	A	0.309589	0.0733015	0.0036316	Linear
DHT	rs854091	7	95289303	A/G	DYNC1I1	0.00474391	0.590089	0.833724	0.650855	0.99	M3_E2	rs854070	95308368	A	0.309656	1.07598	0.00349026	OR
DHT	rs854091	7	95289303	A/G	DYNC1I1	0.00474391	0.590089	0.833724	0.650855	0.99	M3_E2	rs854072	95310076	T	0.309712	1.07605	0.00346018	OR
DHT	rs854091	7	95289303	A/G	DYNC1I1	0.00474391	0.590089	0.833724	0.650855	0.995	M3_E2	rs854077	95299454	C	0.308444	1.07655	0.00325966	OR
DHT	rs854091	7	95289303	A/G	DYNC1I1	0.00474391	0.590089	0.833724	0.650855	0.995	M3_E2	rs854090	95303294	A	0.308417	1.07657	0.00325038	OR
DHT	rs854091	7	95289303	A/G	DYNC1I1	0.00474391	0.590089	0.833724	0.650855	0.995	M3_E2	rs854088	95303141	G	0.308484	1.07664	0.0032256	OR
DHT	rs854091	7	95289303	A/G	DYNC1I1	0.00474391	0.590089	0.833724	0.650855	0.99	M3_E2	rs321288	95313664	G	0.299991	1.07633	0.00386612	OR
DHT	rs854091	7	95289303	A/G	DYNC1I1	0.00474391	0.590089	0.833724	0.650855	0.995	M3_E2	rs854087	95303113	T	0.308484	0.0738447	0.00338659	Linear
DHT	rs854091	7	95289303	A/G	DYNC1I1	0.00474391	0.590089	0.833724	0.650855	0.99	M3_E2	rs321287	95314445	A	0.299923	0.0735032	0.0040714	Linear
DHT	rs854091	7	95289303	A/G	DYNC1I1	0.00474391	0.590089	0.833724	0.650855	0.99	M3_E2	rs854060	95304666	G	0.308484	0.0738444	0.00338673	Linear
DHT	rs854091	7	95289303	A/G	DYNC1I1	0.00474391	0.590089	0.833724	0.650855	0.995	M3_E2	rs854077	95299454	C	0.308444	0.0737654	0.00342179	Linear
DHT	rs854091	7	95289303	A/G	DYNC1I1	0.00474391	0.590089	0.833724	0.650855	0.99	M3_E2	rs224594	95314062	C	0.299923	0.0735032	0.0040714	Linear
DHT	rs854091	7	95289303	A/G	DYNC1I1	0.00474391	0.590089	0.833724	0.650855	0.995	M3_E2	rs854083	95301853	C	0.30558	0.0738279	0.00371946	Linear
DHT	rs854091	7	95289303	A/G	DYNC1I1	0.00474391	0.590089	0.833724	0.650855	0.99	M3_E2	rs321286	95314710	A	0.299923	1.07627	0.00389097	OR
DHT	rs854091	7	95289303	A/G	DYNC1I1	0.00474391	0.590089	0.833724	0.650855	0.99	M3_E2	rs321286	95314710	A	0.299923	0.0735032	0.0040714	Linear
DHT	rs854091	7	95289303	A/G	DYNC1I1	0.00474391	0.590089	0.833724	0.650855	0.986	M3_E2	rs854071	95308523	A	0.318475	1.07582	0.00399932	OR
DHT	rs854091	7	95289303	A/G	DYNC1I1	0.00474391	0.590089	0.833724	0.650855	0.995	M3_E2	rs854088	95303141	G	0.308484	0.0738445	0.00338669	Linear
DHT	rs854091	7	95289303	A/G	DYNC1I1	0.00474391	0.590089	0.833724	0.650855	0.995	M3_E2	rs854089	95303256	T	0.308484	0.0738445	0.00338669	Linear
DHT	rs854091	7	95289303	A/G	DYNC1I1	0.00474391	0.590089	0.833724	0.650855	0.99	M3_E2	rs854068	95308144	A	0.309656	0.0732321	0.00366095	Linear
DHT	rs854091	7	95289303	A/G	DYNC1I1	0.00474391	0.590089	0.833724	0.650855	0.99	M3_E2	rs854067	95308106	A	0.309591	1.07601	0.00348885	OR
DHT	rs854091	7	95289303	A/G	DYNC1I1	0.00474391	0.590089	0.833724	0.650855	0.995	M3_E2	rs854056	95303745	C	0.308484	1.07664	0.00322539	OR
DHT	rs854091	7	95289303	A/G	DYNC1I1	0.00474391	0.590089	0.833724	0.650855	0.995	M3_E2	rs860523	95301840	T	0.305647	1.07669	0.0035222	OR
DHT	rs854091	7	95289303	A/G	DYNC1I1	0.00474391	0.590089	0.833724	0.650855	0.986	M3_E2	rs854071	95308523	A	0.318475	0.0730873	0.00418274	Linear
DHT	rs854091	7	95289303	A/G	DYNC1I1	0.00474391	0.590089	0.833724	0.650855	0.99	M3_E2	rs854068	95308144	A	0.309656	1.07598	0.0034919	OR
DHT	rs854091	7	95289303	A/G	DYNC1I1	0.00474391	0.590089	0.833724	0.650855	0.995	M3_E2	rs854086	95302266	C	0.308427	0.0737763	0.00341581	Linear
DHT	rs854091	7	95289303	A/G	DYNC1I1	0.00474391	0.590089	0.833724	0.650855	0.99	M3_E2	rs321287	95314445	A	0.299923	1.07627	0.00389097	OR
Enz	rs12945502	17	6485681	G/A	C17orf100	0.00496335	0.586988	-0.386451	0.572169	0.83	NSABP.adj	rs8071548	6484931	A	0.15085	1.3651	0.00399585	OR

## Sheet: Supplemental Table_S3
Supp. Table S3 Loci enrichment analysis for PGx-eQTL SNPs in Breast Cancer GWAS
	GWAS	P Value	Odds Ratio
BC GWAS	M3_E2	4.41e-36	5.21072
	M3_E1	3.78e-12	5.80161
	MA27	1.36e-05	4.23478
	NSABP	9.84e-06	3.29389
	All	4.19e-45	6.03429

## Sheet: Supplemental Table S4
Supp. Table S4 AR mediated PGx-eQTL genes and associated with all GWAS traits from GWAS catalog.
gene	DHT-eQTL	Enz-eQTL	total	Cateogries	traits
COL4A3BP	48	0	48	aging; blood biomarker measurement; cardiovascular; cholesterol, fatty acid measurement, obesity, BMI; Endocrine disease; liver; Lung; neuropsychological disease, cognition, brain measurement, intellegence, education attainment	apolipoprotein A 1 measurement, apolipoprotein B measurement; apolipoprotein B measurement; brain measurement; cardiovascular disease; cholesterol:total lipids ratio, low density lipoprotein cholesterol measurement; cholesteryl ester measurement, intermediate density lipoprotein measurement; cholesteryl ester measurement, low density lipoprotein cholesterol measurement; cholesteryl ester measurem…
POLK	48	48	48	aging; blood biomarker measurement; cardiovascular; cholesterol, fatty acid measurement, obesity, BMI; Endocrine disease; liver; Lung; neuropsychological disease, cognition, brain measurement, intellegence, education attainment	apolipoprotein A 1 measurement, apolipoprotein B measurement; apolipoprotein B measurement; brain measurement; cardiovascular disease; cholesterol:total lipids ratio, low density lipoprotein cholesterol measurement; cholesteryl ester measurement, intermediate density lipoprotein measurement; cholesteryl ester measurement, low density lipoprotein cholesterol measurement; cholesteryl ester measurem…
MAPK15	0	35	35	blood biomarker measurement; body characteristics; cardiovascular; cholesterol, fatty acid measurement, obesity, BMI; hormone; Immune disease, response and cells; Lung; neuropsychological disease, cognition, brain measurement, intellegence, education attainment; Other GI track; Skeletal muscular; skin	antisaccade response measurement; bipolar disorder; bipolar I disorder; blood protein measurement; body height; brain measurement; brain measurement, neuroimaging measurement; calcium measurement; cortical thickness; erythrocyte count; factor XI measurement, fibrinogen measurement, tissue plasminogen activator measurement, factor VII measurement; fibrinogen measurement; fibrinogen measurement, fa…
OPLAH	0	35	35	blood biomarker measurement; body characteristics; cardiovascular; cholesterol, fatty acid measurement, obesity, BMI; hormone; Immune disease, response and cells; Lung; neuropsychological disease, cognition, brain measurement, intellegence, education attainment; Other GI track; Skeletal muscular; skin	antisaccade response measurement; bipolar disorder; bipolar I disorder; blood protein measurement; body height; brain measurement; brain measurement, neuroimaging measurement; calcium measurement; cortical thickness; erythrocyte count; factor XI measurement, fibrinogen measurement, tissue plasminogen activator measurement, factor VII measurement; fibrinogen measurement; fibrinogen measurement, fa…
PABPC4	0	34	34	blood biomarker measurement; cardiovascular; cholesterol, fatty acid measurement, obesity, BMI; Endocrine disease; hormone; neuropsychological disease, cognition, brain measurement, intellegence, education attainment; Skeletal muscular	alkaline phosphatase measurement; apolipoprotein A 1 measurement; blood protein measurement; body mass index; brain measurement; brain measurement, neuroimaging measurement; C-reactive protein measurement; calcium measurement; cholesterol:total lipids ratio, high density lipoprotein cholesterol measurement; cholesterol:total lipids ratio, intermediate density lipoprotein measurement; cholesteryl …
SEPTIN2	0	27	27	blood biomarker measurement; body characteristics; cardiovascular; cholesterol, fatty acid measurement, obesity, BMI; hormone; liver	alkaline phosphatase measurement; apolipoprotein A 1 measurement; apolipoprotein B measurement; C-reactive protein measurement; calcium measurement; cholesteryl ester measurement, high density lipoprotein cholesterol measurement; comparative body size at age 10, self-reported; factor XI measurement, fibrinogen measurement, tissue plasminogen activator measurement, factor VII measurement; fibrinog…
KLHL8	0	25	25	cholesterol, fatty acid measurement, obesity, BMI; Skeletal muscular	cholesteryl ester measurement, chylomicron measurement, very low density lipoprotein cholesterol measurement; cholesteryl ester measurement, very low density lipoprotein cholesterol measurement; cholesteryl esters:total lipids ratio, high density lipoprotein cholesterol measurement; chylomicron measurement, total cholesterol measurement, very low density lipoprotein cholesterol measurement; chylo…
NT5DC2	24	0	24	addiction and SUD; blood biomarker measurement; cholesterol, fatty acid measurement, obesity, BMI; Endocrine disease; hormone; kidney and urine biomarkers; liver; neuropsychological disease, cognition, brain measurement, intellegence, education attainment	adiponectin measurement; age at menarche; bipolar disorder; BMI-adjusted waist-hip ratio; BMI-adjusted waist-hip ratio, physical activity measurement; BMI-adjusted waist-hip ratio, sex interaction measurement, age at assessment; BMI-adjusted waist circumference; body mass index; brain measurement; calcium measurement; cognitive function measurement; cortical surface area measurement; cortical thi…
C18orf8	0	21	21	addiction and SUD; Behavior; blood biomarker measurement; cardiovascular; cholesterol, fatty acid measurement, obesity, BMI; Endocrine disease; Immune disease, response and cells; neuropsychological disease, cognition, brain measurement, intellegence, education attainment; sensory; Skeletal muscular	alcohol consumption measurement; bitter alcoholic beverage consumption measurement; body mass index; cardiovascular disease; chronotype measurement; coronary artery disease; diet measurement; granulocyte count; grip strength measurement; health study participation; leukocyte count; lifestyle measurement; monocyte percentage of leukocytes; myeloid white cell count; neutrophil count; neutrophil cou…
KIF3A	0	21	21	cardiovascular; cholesterol, fatty acid measurement, obesity, BMI; Immune disease, response and cells; Lung; skin	adult onset asthma; allergic disease; asthma; asthma, age at onset; asthma, cardiovascular disease; atopic eczema; atopic eczema, psoriasis; basophil count, eosinophil count; childhood onset asthma; eosinophil count; eosinophil percentage of granulocytes; eosinophil percentage of leukocytes; eosinophilic esophagitis; Glucocorticoid use measurement; Inhalant adrenergic use measurement; neutrophil …
PLCD4	0	20	20	blood biomarker measurement; body characteristics; cholesterol, fatty acid measurement, obesity, BMI; hormone; Immune disease, response and cells; neuropsychological disease, cognition, brain measurement, intellegence, education attainment	amyotrophic lateral sclerosis; blood urea nitrogen measurement; BMI-adjusted hip circumference; BMI-adjusted waist circumference; body height; body mass index; comparative body size at age 10, self-reported; erythrocyte count; hematocrit; hemoglobin measurement; L-arginine measurement; lobe attachment; mean corpuscular hemoglobin; mean corpuscular hemoglobin concentration; Neonatal sepsis; red bl…
TRIM72	0	19	19	adverse event; Behavior; blood biomarker measurement; cholesterol, fatty acid measurement, obesity, BMI; Endocrine disease; Immune disease, response and cells; neuropsychological disease, cognition, brain measurement, intellegence, education attainment; skin	ankylosing spondylitis, psoriasis, ulcerative colitis, Crohn's disease, sclerosing cholangitis; anxiety; cytotoxicity measurement, response to metformin; erythrocyte count; feeling tense measurement; hematocrit; irritability measurement; low density lipoprotein cholesterol measurement; mathematical ability; mean corpuscular hemoglobin; mean corpuscular volume; mean reticulocyte volume; neuroticis…
CTSS	0	18	18	blood biomarker measurement; cholesterol, fatty acid measurement, obesity, BMI; Immune disease, response and cells	albumin:globulin ratio measurement; basophil count; basophil count, eosinophil count; blood protein measurement; eosinophil count; eosinophil percentage of granulocytes; eosinophil percentage of leukocytes; granulocyte percentage of myeloid white cells; leukocyte count; lymphocyte:monocyte ratio; monocyte count; monocyte percentage of leukocytes; neutrophil percentage of granulocytes; neutrophil …
FRK	16	18	18	blood biomarker measurement; cholesterol, fatty acid measurement, obesity, BMI; eye; hormone; liver; Lung	alkaline phosphatase measurement; apolipoprotein A 1 measurement; apolipoprotein B measurement; aspartate aminotransferase measurement; C-reactive protein measurement; calcium measurement; FEV/FEC ratio; glomerular filtration rate; high density lipoprotein cholesterol measurement; low density lipoprotein cholesterol measurement; low density lipoprotein cholesterol measurement, alcohol consumption…
HLA-DQB2	0	18	18	cancer; cardiovascular; cholesterol, fatty acid measurement, obesity, BMI; Immune disease, response and cells; kidney and urine biomarkers; Lung; microbiome & infectious disease; Skeletal muscular; skin	appendicular lean mass; atopic asthma; BMI-adjusted waist circumference; diastolic blood pressure; hepatocellular carcinoma; high density lipoprotein cholesterol measurement; IGA glomerulonephritis; kidney disease; lupus nephritis; lymphoma; mosquito bite reaction itch intensity measurement, mosquito bite reaction size measurement; neoplasm of mature B-cells; peanut allergy measurement; perceived…
MCL1	18	18	18	blood biomarker measurement; cholesterol, fatty acid measurement, obesity, BMI; Immune disease, response and cells	albumin:globulin ratio measurement; basophil count; basophil count, eosinophil count; blood protein measurement; eosinophil count; eosinophil percentage of granulocytes; eosinophil percentage of leukocytes; granulocyte percentage of myeloid white cells; leukocyte count; lymphocyte:monocyte ratio; monocyte count; monocyte percentage of leukocytes; neutrophil percentage of granulocytes; neutrophil …
MORF4L1	0	18	18	cancer; cardiovascular; cholesterol, fatty acid measurement, obesity, BMI; eye; liver; Lung; microbiome & infectious disease; neuropsychological disease, cognition, brain measurement, intellegence, education attainment	angina pectoris; aortic measurement; body mass index; coronary artery disease; cortical surface area measurement; cortical thickness; forced expiratory volume, response to bronchodilator; gut microbiome measurement; lung adenocarcinoma; lung carcinoma; myocardial infarction; response to bronchodilator, FEV/FEC ratio; retinal vasculature measurement; serum alanine aminotransferase measurement; sma…
TGM2	17	0	17	cardiovascular; kidney and urine biomarkers; neuropsychological disease, cognition, brain measurement, intellegence, education attainment	autosomal dominant compelling helio-ophthalmic outburst syndrome; brain measurement; brain measurement, neuroimaging measurement; cardioembolic stroke; cortical surface area measurement; cortical surface area measurement, neuroimaging measurement; cortical thickness; creatinine measurement; diastolic blood pressure; electrocardiography; heart rate; heart rate variability measurement; maximal oxyg…
RCOR1	16	0	16	blood biomarker measurement; body characteristics; cholesterol, fatty acid measurement, obesity, BMI; Immune disease, response and cells; neuropsychological disease, cognition, brain measurement, intellegence, education attainment; Other GI track; skin	aspartate aminotransferase measurement, serum alanine aminotransferase measurement, low density lipoprotein triglyceride measurement, body fat percentage, high density lipoprotein cholesterol measurement, sex hormone-binding globulin measurement; blood protein measurement; body fat percentage; body height; body mass index; body weight; comparative body size at age 10, self-reported; Eczema; galls…
SPCS1	0	16	16	blood biomarker measurement; body characteristics; cholesterol, fatty acid measurement, obesity, BMI; General Health; neuropsychological disease, cognition, brain measurement, intellegence, education attainment; Skeletal muscular	anxiety; blood protein measurement; body height; body mass index; cognitive function measurement; cognitive function measurement, self reported educational attainment; cortical thickness; depressive symptom measurement; intelligence; mood disorder; neuroticism measurement; osteoarthritis; osteoarthritis, hip; osteoarthritis, hip, osteoarthritis, knee; protein measurement; wellbeing measurement
SPECC1	16	0	16	Behavior; blood biomarker measurement; cardiovascular; cholesterol, fatty acid measurement, obesity, BMI; eye; Immune disease, response and cells; neuropsychological disease, cognition, brain measurement, intellegence, education attainment	Alzheimer disease, polygenic risk score; anxiety; body mass index; brain measurement; brain measurement, neuroimaging measurement; brain volume measurement; cortical surface area measurement; cortical thickness; glomerular filtration rate; hemoglobin measurement; leukocyte count; mean platelet volume; neutrophil count; physical activity measurement; platelet count; systolic blood pressure
STOML1	0	16	16	aging; body characteristics; cardiovascular; cholesterol, fatty acid measurement, obesity, BMI; eye; Lung; neuropsychological disease, cognition, brain measurement, intellegence, education attainment; Other GI track; Skeletal muscular	Abnormality of refraction; appendicular lean mass; BMI-adjusted waist-hip ratio; BMI-adjusted waist circumference; body fat distribution; body height; brain volume measurement; carotid artery intima media thickness; diverticular disease; exfoliation syndrome; heel bone mineral density; pelvic organ prolapse; skin aging measurement; total cortical area measurement; vital capacity; waist-hip ratio
TRIB2	0	16	16	blood biomarker measurement; cardiovascular; cholesterol, fatty acid measurement, obesity, BMI; eye; Immune disease, response and cells; Skeletal muscular	aspartate aminotransferase measurement, serum alanine aminotransferase measurement, low density lipoprotein triglyceride measurement, body fat percentage, high density lipoprotein cholesterol measurement, sex hormone-binding globulin measurement; blood protein measurement; blood urea nitrogen measurement; body fat percentage; cataract; electrocardiography; eosinophil count; heel bone mineral dens…
TSPYL4	0	16	16	blood biomarker measurement; cholesterol, fatty acid measurement, obesity, BMI; eye; hormone; liver; Lung	alkaline phosphatase measurement; apolipoprotein A 1 measurement; apolipoprotein B measurement; aspartate aminotransferase measurement; C-reactive protein measurement; calcium measurement; FEV/FEC ratio; glomerular filtration rate; high density lipoprotein cholesterol measurement; low density lipoprotein cholesterol measurement; omega-6 polyunsaturated fatty acid measurement; polyunsaturated fatt…
AHCY	15	0	15	Behavior; blood biomarker measurement; body characteristics; cancer; Endocrine disease; eye; liver; neuropsychological disease, cognition, brain measurement, intellegence, education attainment; skin	Abnormality of refraction; biological sex; breast carcinoma; cancer; cortical surface area measurement; cortical thickness; cutaneous melanoma; lung carcinoma, estrogen-receptor negative breast cancer, colorectal cancer, ovarian endometrioid carcinoma, prostate carcinoma, ovarian serous carcinoma, breast carcinoma, ovarian carcinoma, lung adenocarcinoma, squamous cell lung carcinoma; non-melanoma…
PCCB	0	15	15	blood biomarker measurement; body characteristics; cholesterol, fatty acid measurement, obesity, BMI; eye; hormone; Immune disease, response and cells; neuropsychological disease, cognition, brain measurement, intellegence, education attainment	age at menopause; blood urea nitrogen measurement; BMI-adjusted hip circumference; BMI-adjusted waist circumference; body height; body mass index; calcium measurement; central corneal thickness; cortical thickness; glomerular filtration rate; intraocular pressure measurement; lymphocyte percentage of leukocytes; neutrophil percentage of leukocytes; serum albumin measurement; triglyceride measurem…
SNX13	15	15	15	blood biomarker measurement; cardiovascular; cholesterol, fatty acid measurement, obesity, BMI; hormone; Skeletal muscular	appendicular lean mass; cholesteryl esters:total lipids ratio, high density lipoprotein cholesterol measurement; factor XI measurement, fibrinogen measurement, tissue plasminogen activator measurement, factor VII measurement; fibrinogen measurement, coronary artery disease; fibrinogen measurement, factor VII measurement; fibrinogen measurement, plasminogen activator inhibitor 1 measurement; fibri…
FAM193B	0	14	14	blood biomarker measurement; cardiovascular; eye; hormone; Immune disease, response and cells; kidney and urine biomarkers	allergic disease; asthma, Eczema, allergic rhinitis; calcium measurement; erythrocyte count; fibroblast growth factor 23 measurement; glomerular filtration rate; hematocrit; hemoglobin measurement; multiple sclerosis; nephrolithiasis; parathyroid hormone measurement; red blood cell density measurement; testosterone measurement; urolithiasis
POC1A	0	14	14	blood biomarker measurement; cholesterol, fatty acid measurement, obesity, BMI; eye; hormone; kidney and urine biomarkers; neuropsychological disease, cognition, brain measurement, intellegence, education attainment	bipolar disorder; cholesterol:total lipids ratio, high density lipoprotein cholesterol measurement; cholesteryl esters:total lipids ratio, high density lipoprotein cholesterol measurement; chylomicron measurement, very low density lipoprotein cholesterol measurement, phospholipid measurement; creatinine measurement; glomerular filtration rate; low density lipoprotein cholesterol measurement, free…
METTL12	0	13	13	blood biomarker measurement; cholesterol, fatty acid measurement, obesity, BMI; Lung; Skeletal muscular	BMI-adjusted hip circumference; BMI-adjusted waist-hip ratio; BMI-adjusted waist-hip ratio, physical activity measurement; BMI-adjusted waist-hip ratio, sex interaction measurement, age at assessment; BMI-adjusted waist circumference; C-reactive protein measurement; forced expiratory volume; heel bone mineral density; high density lipoprotein cholesterol measurement; peak expiratory flow; triglyc…
P4HTM	12	0	12	addiction and SUD; cholesterol, fatty acid measurement, obesity, BMI; genetics; Immune disease, response and cells; neuropsychological disease, cognition, brain measurement, intellegence, education attainment	body fat distribution; brain measurement; cigarettes per day measurement; coffee consumption measurement; cortical surface area measurement; cortical surface area measurement, neuroimaging measurement; cortical thickness; educational attainment; eosinophil count; irritability measurement; mitochondrial DNA measurement; Parkinson disease
SMIM13	12	12	12	blood biomarker measurement; cholesterol, fatty acid measurement, obesity, BMI	blood metabolite measurement; cholesteryl ester 24:5 measurement; cholesteryl ester 24:6 measurement; docosahexaenoic acid measurement; docosapentaenoic acid measurement; eicosapentaenoic acid measurement; fatty acid measurement, docosapentaenoic acid measurement; glycerophospholipid measurement, blood metabolite measurement; omega-6 polyunsaturated fatty acid measurement; phosphatidylcholine mea…
USP54	12	12	12	blood biomarker measurement; body characteristics; cardiovascular; eye; Lung; neuropsychological disease, cognition, brain measurement, intellegence, education attainment; Skeletal muscular	asthma; comparative body size at age 10, self-reported; educational attainment; FEV/FEC ratio; forced expiratory volume; glomerular filtration rate; heel bone mineral density; myocardial infarction; peak expiratory flow; self reported educational attainment; total blood protein measurement; vital capacity
DCHS2	0	11	11	blood biomarker measurement; cardiovascular; Lung; microbiome & infectious disease	chronic obstructive pulmonary disease, fibrinogen measurement; D dimer measurement; factor XI measurement, fibrinogen measurement, tissue plasminogen activator measurement, factor VII measurement; fibrinogen measurement; fibrinogen measurement, coronary artery disease; fibrinogen measurement, factor VII measurement; fibrinogen measurement, plasminogen activator inhibitor 1 measurement; fibrinogen…
NUTF2	11	0	11	blood biomarker measurement; cholesterol, fatty acid measurement, obesity, BMI; Endocrine disease; neuropsychological disease, cognition, brain measurement, intellegence, education attainment	Abnormality of refraction; cholesteryl esters:total lipids ratio, high density lipoprotein cholesterol measurement; educational attainment; erythrocyte count; high density lipoprotein cholesterol measurement; mathematical ability; mean corpuscular volume; metabolic syndrome; red blood cell density measurement; self reported educational attainment; urate measurement
SKIV2L	0	11	11	addiction and SUD; aging; Behavior; cholesterol, fatty acid measurement, obesity, BMI; microbiome & infectious disease; neuropsychological disease, cognition, brain measurement, intellegence, education attainment	autism spectrum disorder, schizophrenia; BMI-adjusted waist-hip ratio; chronotype measurement; coffee consumption measurement; low density lipoprotein cholesterol measurement; skin aging measurement; smoking behavior, BMI-adjusted waist-hip ratio; susceptibility to shingles measurement; total cholesterol measurement; triglyceride measurement; waist-hip ratio
AGBL5	0	10	10	Behavior; cardiovascular; Immune disease, response and cells; neuropsychological disease, cognition, brain measurement, intellegence, education attainment	brain measurement; brain measurement, neuroimaging measurement; cognitive function measurement; cortical surface area measurement; cortical thickness; mathematical ability; neuroimaging measurement, brain volume measurement; neutrophil percentage of leukocytes; risk-taking behaviour; venous thromboembolism
ALDH16A1	10	0	10	blood biomarker measurement; body characteristics; cholesterol, fatty acid measurement, obesity, BMI; neuropsychological disease, cognition, brain measurement, intellegence, education attainment	body height; brain measurement; cortical surface area measurement; erythrocyte count; hematocrit; hemoglobin measurement; red blood cell density measurement; schizophrenia; total iron binding capacity; very low density lipoprotein particle size measurement
CASP10	0	10	10	blood biomarker measurement; cancer; cholesterol, fatty acid measurement, obesity, BMI; Immune disease, response and cells; Other GI track	basal cell carcinoma; breast carcinoma; cancer; lymphocyte count; non-melanoma skin carcinoma; non-small cell lung carcinoma; platelet count; prostate carcinoma; spleen volume; triglyceride measurement
CELSR3	10	0	10	addiction and SUD; blood biomarker measurement; cholesterol, fatty acid measurement, obesity, BMI; genetics; Immune disease, response and cells; neuropsychological disease, cognition, brain measurement, intellegence, education attainment	body fat distribution; brain measurement; C-reactive protein measurement; cigarettes per day measurement; cortical surface area measurement; cortical surface area measurement, neuroimaging measurement; cortical thickness; eosinophil count; mitochondrial DNA measurement; Parkinson disease
CGREF1	0	10	10	Behavior; cardiovascular; Immune disease, response and cells; neuropsychological disease, cognition, brain measurement, intellegence, education attainment	brain measurement; brain measurement, neuroimaging measurement; cognitive function measurement; cortical surface area measurement; cortical thickness; mathematical ability; neuroimaging measurement, brain volume measurement; neutrophil percentage of leukocytes; risk-taking behaviour; venous thromboembolism
CSNK2B	10	10	10	blood biomarker measurement; cancer; cardiovascular; Immune disease, response and cells; neuropsychological disease, cognition, brain measurement, intellegence, education attainment; Other GI track	C-reactive protein measurement; cervical carcinoma; eosinophil count; eosinophil percentage of leukocytes; mathematical ability; monocyte count; mucocutaneous lymph node syndrome; Oral ulcer; self reported educational attainment; tumor necrosis factor measurement
FKBPL	10	0	10	Behavior; blood biomarker measurement; cardiovascular; cholesterol, fatty acid measurement, obesity, BMI	blood protein measurement; fatty acid measurement; low density lipoprotein particle size measurement; omega-6 polyunsaturated fatty acid measurement; phosphatidylcholine measurement; phospholipid measurement; pulse pressure measurement; risk-taking behaviour; triacylglycerol 50:1 measurement; triacylglycerol 50:2 measurement
IREB2	10	10	10	blood biomarker measurement	erythrocyte count; hematocrit; hemoglobin measurement; mean corpuscular hemoglobin concentration; mean reticulocyte volume; platelet count; red blood cell density measurement; red blood cell distribution width; reticulocyte count; reticulocyte measurement
LTBR	10	0	10	blood biomarker measurement; Immune disease, response and cells	blood protein measurement; leukocyte count; lymphocyte count; lymphocyte percentage of leukocytes; monocyte count; multiple sclerosis; neutrophil-to-lymphocyte ratio; neutrophil percentage of leukocytes; platelet count; platelet crit
NDUFB3	0	10	10	blood biomarker measurement; cancer; cholesterol, fatty acid measurement, obesity, BMI; Immune disease, response and cells; Other GI track	basal cell carcinoma; breast carcinoma; cancer; lymphocyte count; non-melanoma skin carcinoma; non-small cell lung carcinoma; platelet count; prostate carcinoma; spleen volume; triglyceride measurement
NFKBIL1	10	10	10	blood biomarker measurement; cancer; cardiovascular; Immune disease, response and cells; neuropsychological disease, cognition, brain measurement, intellegence, education attainment; Other GI track	C-reactive protein measurement; cervical carcinoma; eosinophil count; eosinophil percentage of leukocytes; mathematical ability; monocyte count; mucocutaneous lymph node syndrome; Oral ulcer; self reported educational attainment; tumor necrosis factor measurement
PREB	0	10	10	Behavior; cardiovascular; Immune disease, response and cells; neuropsychological disease, cognition, brain measurement, intellegence, education attainment	brain measurement; brain measurement, neuroimaging measurement; cognitive function measurement; cortical surface area measurement; cortical thickness; mathematical ability; neuroimaging measurement, brain volume measurement; neutrophil percentage of leukocytes; risk-taking behaviour; venous thromboembolism
PTPRJ	10	0	10	addiction and SUD; blood biomarker measurement; body characteristics; cholesterol, fatty acid measurement, obesity, BMI; eye; Immune disease, response and cells; Skeletal muscular	alkaline phosphatase measurement; BMI-adjusted waist-hip ratio; BMI-adjusted waist circumference; body height; coffee consumption measurement, tea consumption measurement; intraocular pressure measurement; lean body mass; leukocyte count; myeloid white cell count; osteoarthritis, hip, osteoarthritis, knee
RC3H1	0	10	10	blood biomarker measurement; cholesterol, fatty acid measurement, obesity, BMI; General Health; Immune disease, response and cells; neuropsychological disease, cognition, brain measurement, intellegence, education attainment	body mass index; erythrocyte count; hematocrit; hemoglobin measurement; longevity; myeloid white cell count; neutrophil count; red blood cell density measurement; schizophrenia; schizophrenia, bipolar disorder
TMCC2	10	0	10	blood biomarker measurement	erythrocyte count; mean corpuscular hemoglobin; mean corpuscular hemoglobin concentration; mean corpuscular volume; mean platelet volume; mean reticulocyte volume; platelet-to-lymphocyte ratio; platelet count; reticulocyte count; reticulocyte measurement
TNF	0	10	10	blood biomarker measurement; cancer; cardiovascular; Immune disease, response and cells; neuropsychological disease, cognition, brain measurement, intellegence, education attainment; Other GI track	C-reactive protein measurement; cervical carcinoma; eosinophil count; eosinophil percentage of leukocytes; mathematical ability; monocyte count; mucocutaneous lymph node syndrome; Oral ulcer; self reported educational attainment; tumor necrosis factor measurement
ZFP57	7	3	10	Behavior; blood biomarker measurement; cancer; cardiovascular; cholesterol, fatty acid measurement, obesity, BMI; Lung; neuropsychological disease, cognition, brain measurement, intellegence, education attainment	albumin:globulin ratio measurement; autism spectrum disorder, schizophrenia; BMI-adjusted hip circumference; cognitive function measurement; diastolic blood pressure; diet measurement; mathematical ability; nasopharyngeal neoplasm; pulmonary function measurement, smoking behaviour measurement, FEV/FEC ratio; schizophrenia
ALG1	9	0	9	aging; blood biomarker measurement; body characteristics; cardiovascular; cholesterol, fatty acid measurement, obesity, BMI; neuropsychological disease, cognition, brain measurement, intellegence, education attainment	BMI-adjusted waist circumference; body height; body mass index; diastolic blood pressure; intelligence; mean corpuscular hemoglobin; mean platelet volume; skin aging measurement; systolic blood pressure
ALKBH5	9	0	9	blood biomarker measurement; body characteristics; cholesterol, fatty acid measurement, obesity, BMI	BMI-adjusted waist circumference; body height; erythrocyte count; mean corpuscular hemoglobin; mean corpuscular hemoglobin concentration; mean corpuscular volume; platelet count; red blood cell density measurement; serum albumin measurement
DNAH1	0	9	9	cholesterol, fatty acid measurement, obesity, BMI	cholesterol:total lipids ratio, high density lipoprotein cholesterol measurement; cholesteryl esters:total lipids ratio, high density lipoprotein cholesterol measurement; chylomicron measurement, very low density lipoprotein cholesterol measurement, phospholipid measurement; low density lipoprotein cholesterol measurement, free cholesterol:total lipids ratio; triglyceride measurement; triglycerid…
HLA-DRB5	9	0	9	blood biomarker measurement; cardiovascular; cholesterol, fatty acid measurement, obesity, BMI; kidney and urine biomarkers; skin	BMI-adjusted hip circumference; BMI-adjusted waist-hip ratio; glycoprotein measurement; IGA glomerulonephritis; leukocyte count; mosquito bite reaction itch intensity measurement; mosquito bite reaction itch intensity measurement, mosquito bite reaction size measurement; mosquito bite reaction size measurement; susceptibility to urinary tract infection measurement
HYDIN	0	9	9	body characteristics; Endocrine disease; neuropsychological disease, cognition, brain measurement, intellegence, education attainment; skin	brain measurement; brain measurement, neuroimaging measurement; brain volume measurement; comparative body size at age 10, self-reported; cortical surface area measurement, neuroimaging measurement; cortical thickness; neuroimaging measurement, brain volume measurement; skin hydration measurement; type 2 diabetes mellitus
LOC100506071	0	9	9	blood biomarker measurement; cardiovascular; neuropsychological disease, cognition, brain measurement, intellegence, education attainment	brain measurement; brain measurement, neuroimaging measurement; cortical surface area measurement; diastolic blood pressure; mean fractional anisotropy measurement; neuroimaging measurement, brain volume measurement; platelet count; systolic blood pressure; white matter microstructure measurement
PPM1M	9	9	9	cholesterol, fatty acid measurement, obesity, BMI	cholesterol:total lipids ratio, high density lipoprotein cholesterol measurement; cholesteryl esters:total lipids ratio, high density lipoprotein cholesterol measurement; chylomicron measurement, very low density lipoprotein cholesterol measurement, phospholipid measurement; low density lipoprotein cholesterol measurement, free cholesterol:total lipids ratio; triglyceride measurement; triglycerid…
RPS19BP1	0	9	9	body characteristics; cardiovascular; cholesterol, fatty acid measurement, obesity, BMI; Immune disease, response and cells	blood protein measurement; body height; factor VIII measurement; Ischemic stroke, von Willebrand factor measurement; lean body mass; serum IgG glycosylation measurement; venous thromboembolism, von Willebrand factor measurement; von Willebrand factor measurement; von Willebrand factor measurement, coronary artery disease
STX18-AS1	9	0	9	Immune disease, response and cells; neuropsychological disease, cognition, brain measurement, intellegence, education attainment; skin	allergic disease; asthma, Eczema, allergic rhinitis; brain measurement, neuroimaging measurement; brain volume measurement; cerebellar volume measurement; cortical thickness; Eczema; Eczema, allergic rhinitis; neuroimaging measurement, brain volume measurement
BRMS1L	0	8	8	cancer; Endocrine disease; hormone; neuropsychological disease, cognition, brain measurement, intellegence, education attainment; Skeletal muscular	differentiated thyroid carcinoma; educational attainment; goiter; grip strength measurement; hormone measurement, thyroid stimulating hormone measurement; papillary thyroid carcinoma; thyroid carcinoma; thyroid stimulating hormone measurement
CARM1	0	8	8	Behavior; cholesterol, fatty acid measurement, obesity, BMI; Lung; neuropsychological disease, cognition, brain measurement, intellegence, education attainment; skin	bipolar I disorder; chronotype measurement; forced expiratory volume; lifestyle measurement; psoriasis; psoriasis vulgaris; vital capacity; waist-hip ratio
DNM3	0	8	8	blood biomarker measurement; cholesterol, fatty acid measurement, obesity, BMI; Skeletal muscular	BMI-adjusted hip circumference; erythrocyte count; femoral neck bone mineral density; heel bone mineral density; hematocrit; hemoglobin measurement; red blood cell density measurement; waist-hip ratio
FDXR	0	8	8	blood biomarker measurement; Immune disease, response and cells	C-reactive protein measurement; granulocyte count; leukocyte count; monocyte count; myeloid white cell count; neutrophil count; neutrophil count, basophil count; neutrophil count, eosinophil count
NFU1	0	8	8	blood biomarker measurement; cardiovascular; cholesterol, fatty acid measurement, obesity, BMI; Immune disease, response and cells; Skeletal muscular	aspartate aminotransferase measurement, serum alanine aminotransferase measurement, low density lipoprotein triglyceride measurement, body fat percentage, high density lipoprotein cholesterol measurement, sex hormone-binding globulin measurement; body fat percentage; body mass index; calcium measurement; coronary artery disease; leukocyte count; spinal stenosis; systolic blood pressure
TCF19	0	8	8	blood biomarker measurement; cardiovascular; cholesterol, fatty acid measurement, obesity, BMI; neuropsychological disease, cognition, brain measurement, intellegence, education attainment	autism spectrum disorder, schizophrenia; blood protein measurement; BMI-adjusted hip circumference; BMI-adjusted waist-hip ratio; BMI-adjusted waist circumference; diastolic blood pressure; hypertension; triglyceride measurement, C-reactive protein measurement
VWA7	8	0	8	Behavior; blood biomarker measurement; body characteristics; cholesterol, fatty acid measurement, obesity, BMI; neuropsychological disease, cognition, brain measurement, intellegence, education attainment	BMI-adjusted hip circumference; BMI-adjusted waist-hip ratio; BMI-adjusted waist circumference; body height; health study participation; lifestyle measurement; platelet component distribution width; psychosis
ZBTB12	8	0	8	cardiovascular; cholesterol, fatty acid measurement, obesity, BMI; Immune disease, response and cells; kidney and urine biomarkers; neuropsychological disease, cognition, brain measurement, intellegence, education attainment	autism spectrum disorder, schizophrenia; BMI-adjusted hip circumference; BMI-adjusted waist-hip ratio; BMI-adjusted waist circumference; myeloperoxidase measurement; nephrotic syndrome; schizophrenia; systemic lupus erythematosus
C11orf63	6	1	7	blood biomarker measurement; cardiovascular; cholesterol, fatty acid measurement, obesity, BMI; eye; hormone	blood urea nitrogen measurement; body mass index; erythrocyte count; glomerular filtration rate; red blood cell density measurement; sex hormone-binding globulin measurement; systolic blood pressure
CARD9	0	7	7	blood biomarker measurement; cholesterol, fatty acid measurement, obesity, BMI; Endocrine disease; Immune disease, response and cells	blood protein measurement; BMI-adjusted hip circumference; erythrocyte count; HbA1c measurement; mean corpuscular hemoglobin concentration; monocyte percentage of leukocytes; total blood protein measurement
LACTB	7	0	7	addiction and SUD; cholesterol, fatty acid measurement, obesity, BMI; eye	alcohol consumption measurement, high density lipoprotein cholesterol measurement; alcohol drinking, high density lipoprotein cholesterol measurement; cholesterol:total lipids ratio, intermediate density lipoprotein measurement; cholesteryl esters:total lipids ratio, intermediate density lipoprotein measurement; glomerular filtration rate; high density lipoprotein cholesterol measurement; triglyc…
MIR4435-1HG	0	7	7	blood biomarker measurement; body characteristics; cancer; cholesterol, fatty acid measurement, obesity, BMI; kidney and urine biomarkers	body height; chronic lymphocytic leukemia; lymphoid leukemia; reticulocyte count; reticulocyte measurement; triglyceride measurement; uric acid measurement
NPAS2	7	0	7	neuropsychological disease, cognition, brain measurement, intellegence, education attainment	cognitive function measurement; cognitive function measurement, self reported educational attainment; educational attainment; intelligence; intelligence, self reported educational attainment; mathematical ability; self reported educational attainment
PITX1	5	2	7	Behavior; blood biomarker measurement; cancer; hormone; Other GI track; Skeletal muscular	appendicular lean mass; blood protein measurement; colorectal cancer; colorectal cancer, polyp of large intestine; polyp of colon; snoring measurement; testosterone measurement
ABCC5	0	6	6	blood biomarker measurement; Immune disease, response and cells	leukocyte count; lymphocyte count; mean corpuscular volume; monocyte percentage of leukocytes; myeloid white cell count; neutrophil count
C11orf58	0	6	6	blood biomarker measurement; Skeletal muscular	erythrocyte count; heel bone mineral density; mean corpuscular hemoglobin; mean corpuscular hemoglobin concentration; mean corpuscular volume; red blood cell density measurement
DDIT3	2	6	6	Behavior; blood biomarker measurement; cholesterol, fatty acid measurement, obesity, BMI; Immune disease, response and cells; neuropsychological disease, cognition, brain measurement, intellegence, education attainment	chronotype measurement; cognitive function measurement; high density lipoprotein cholesterol measurement; lymphocyte count; platelet count; platelet crit
GAS5-AS1	6	0	6	cholesterol, fatty acid measurement, obesity, BMI; General Health; Immune disease, response and cells; neuropsychological disease, cognition, brain measurement, intellegence, education attainment	body mass index; longevity; myeloid white cell count; neutrophil count; schizophrenia; schizophrenia, bipolar disorder
HIST1H2BF	6	0	6	blood biomarker measurement; cholesterol, fatty acid measurement, obesity, BMI; General Health; neuropsychological disease, cognition, brain measurement, intellegence, education attainment	BMI-adjusted hip circumference; BMI-adjusted waist circumference; insomnia; linoleic acid measurement; parental longevity; polyunsaturated fatty acid measurement
PRKCA	0	6	6	cardiovascular; neuropsychological disease, cognition, brain measurement, intellegence, education attainment	coronary artery calcification; diastolic blood pressure; guilt measurement; mean arterial pressure; neuroticism measurement; systolic blood pressure
PRR22	6	0	6	Immune disease, response and cells; skin	basophil count; basophil percentage of granulocytes; basophil percentage of leukocytes; mosquito bite reaction itch intensity measurement; mosquito bite reaction itch intensity measurement, mosquito bite reaction size measurement; mosquito bite reaction size measurement
RSBN1L	0	6	6	cardiovascular; cholesterol, fatty acid measurement, obesity, BMI; Immune disease, response and cells; kidney and urine biomarkers	BMI-adjusted waist-hip ratio; cardioembolic stroke; creatinine measurement; eosinophil count; lean body mass; waist-hip ratio
SERINC1	0	6	6	blood biomarker measurement; Immune disease, response and cells	leukocyte count; lymphocyte count; monocyte count; myeloid white cell count; platelet count; protein measurement
TMEM119	6	0	6	blood biomarker measurement; neuropsychological disease, cognition, brain measurement, intellegence, education attainment	brain measurement; brain measurement, neuroimaging measurement; cognitive function measurement; cortical surface area measurement; intelligence; mean platelet volume
UBTF	0	6	6	blood biomarker measurement; cholesterol, fatty acid measurement, obesity, BMI; neuropsychological disease, cognition, brain measurement, intellegence, education attainment; Skeletal muscular	appendicular lean mass; bipolar disorder; bone density; femoral neck bone mineral density; mean platelet volume; visceral adipose tissue measurement
ZMIZ2	6	0	6	Behavior; blood biomarker measurement; Immune disease, response and cells; neuropsychological disease, cognition, brain measurement, intellegence, education attainment	erythrocyte count; hematocrit; household income; leukocyte count; mean corpuscular hemoglobin; self reported educational attainment
AP5B1	0	5	5	cardiovascular; cholesterol, fatty acid measurement, obesity, BMI; liver	aspartate aminotransferase measurement; BMI-adjusted waist circumference; cholesterol:total lipids ratio, low density lipoprotein cholesterol measurement; diastolic blood pressure, blood pressure, age at assessment; mean arterial pressure, blood pressure, age at assessment
CLDN14	0	5	5	blood biomarker measurement; eye	erythrocyte count; glomerular filtration rate; hematocrit; hemoglobin measurement; red blood cell density measurement
EHBP1L1	0	5	5	cardiovascular; cholesterol, fatty acid measurement, obesity, BMI; liver	aspartate aminotransferase measurement; BMI-adjusted waist circumference; cholesterol:total lipids ratio, low density lipoprotein cholesterol measurement; diastolic blood pressure, blood pressure, age at assessment; mean arterial pressure, blood pressure, age at assessment
FAM89B	0	5	5	cardiovascular; cholesterol, fatty acid measurement, obesity, BMI; liver	aspartate aminotransferase measurement; BMI-adjusted waist circumference; cholesterol:total lipids ratio, low density lipoprotein cholesterol measurement; diastolic blood pressure, blood pressure, age at assessment; mean arterial pressure, blood pressure, age at assessment
IFI30	5	5	5	Behavior; cardiovascular; hormone; neuropsychological disease, cognition, brain measurement, intellegence, education attainment	age at menarche; cathepsin L1 measurement; diastolic blood pressure; health study participation; intelligence
INPP5D	0	5	5	blood biomarker measurement; Endocrine disease; kidney and urine biomarkers; Skeletal muscular	bone density; calcium measurement; hemoglobin A1 measurement; nephrolithiasis; urolithiasis
JUND	5	5	5	Behavior; cardiovascular; hormone; neuropsychological disease, cognition, brain measurement, intellegence, education attainment	age at menarche; cathepsin L1 measurement; diastolic blood pressure; health study participation; intelligence
LINC01355	5	0	5	cholesterol, fatty acid measurement, obesity, BMI; eye; kidney and urine biomarkers	BMI-adjusted waist-hip ratio; BMI-adjusted waist circumference; chronic kidney disease; creatinine measurement; glomerular filtration rate
PSEN2	0	5	5	eye; kidney and urine biomarkers; neuropsychological disease, cognition, brain measurement, intellegence, education attainment; Skeletal muscular; skin	anxiety; creatinine measurement; electrodermal activity measurement, skin conductance response amplitude; glomerular filtration rate; heel bone mineral density
RNF149	0	5	5	blood biomarker measurement; Immune disease, response and cells	blood protein measurement; monocyte count; monocyte percentage of leukocytes; serum albumin measurement; total blood protein measurement
RRN3P2	5	0	5	Behavior; blood biomarker measurement; microbiome & infectious disease; neuropsychological disease, cognition, brain measurement, intellegence, education attainment	hemoglobin measurement; intelligence; risk-taking behaviour; serum non-albumin protein measurement; tonsillectomy risk measurement
SIPA1	0	5	5	cardiovascular; cholesterol, fatty acid measurement, obesity, BMI; liver	aspartate aminotransferase measurement; BMI-adjusted waist circumference; cholesterol:total lipids ratio, low density lipoprotein cholesterol measurement; diastolic blood pressure, blood pressure, age at assessment; mean arterial pressure, blood pressure, age at assessment
SPOCK2	0	5	5	cancer; cholesterol, fatty acid measurement, obesity, BMI; neuropsychological disease, cognition, brain measurement, intellegence, education attainment	body mass index; Heschl's gyrus morphology measurement; migraine disorder, endometriosis; renal cell carcinoma; waist circumference
SSSCA1	5	5	5	cardiovascular; cholesterol, fatty acid measurement, obesity, BMI; liver	aspartate aminotransferase measurement; BMI-adjusted waist circumference; cholesterol:total lipids ratio, low density lipoprotein cholesterol measurement; diastolic blood pressure, blood pressure, age at assessment; mean arterial pressure, blood pressure, age at assessment
TNFRSF1B	5	0	5	blood biomarker measurement; genetics; neuropsychological disease, cognition, brain measurement, intellegence, education attainment	mitochondrial DNA measurement; Moyamoya disease; platelet-to-lymphocyte ratio; platelet count; platelet crit
ZEB2	0	5	5	addiction and SUD; Immune disease, response and cells	basophil count; eosinophil count; smoking behavior; smoking initiation; smoking status measurement
ZKSCAN3	5	0	5	cancer; eye; neuropsychological disease, cognition, brain measurement, intellegence, education attainment	Abnormality of refraction; autism spectrum disorder, schizophrenia; cervical carcinoma; refractive error, age at onset, Myopia; self reported educational attainment
ADAM11	0	4	4	neuropsychological disease, cognition, brain measurement, intellegence, education attainment	educational attainment; neuroimaging measurement; self reported educational attainment; white matter microstructure measurement
ADAMTS7	0	4	4	blood biomarker measurement; cancer; Endocrine disease	lung adenocarcinoma; lung carcinoma; red blood cell distribution width; type 1 diabetes mellitus
BMI1	4	0	4	blood biomarker measurement; Immune disease, response and cells	calcium measurement; granulocyte percentage of myeloid white cells; lymphocyte:monocyte ratio; monocyte percentage of leukocytes
C17orf53	0	4	4	blood biomarker measurement; neuropsychological disease, cognition, brain measurement, intellegence, education attainment; Skeletal muscular	bipolar disorder; bone density; femoral neck bone mineral density; mean platelet volume
CASP9	0	4	4	blood biomarker measurement; kidney and urine biomarkers	erythrocyte count; hemoglobin measurement; serum metabolite measurement; urinary metabolite measurement
CCBL1	0	4	4	blood biomarker measurement; cholesterol, fatty acid measurement, obesity, BMI; neuropsychological disease, cognition, brain measurement, intellegence, education attainment	blood metabolite measurement; high density lipoprotein cholesterol measurement; schizophrenia; serum albumin measurement
CHD1	4	4	4	cholesterol, fatty acid measurement, obesity, BMI; Immune disease, response and cells; Lung	body mass index; eosinophil count; eosinophil percentage of leukocytes; FEV/FEC ratio
CNN2	2	2	4	blood biomarker measurement; cholesterol, fatty acid measurement, obesity, BMI; eye; hormone	ceramide measurement; erythrocyte count; eye morphology measurement; Thyroid preparation use measurement
DLAT	0	4	4	Behavior; cholesterol, fatty acid measurement, obesity, BMI; liver	BMI-adjusted waist-hip ratio; risk-taking behaviour; serum gamma-glutamyl transferase measurement; waist-hip ratio
EFCAB13	0	4	4	cholesterol, fatty acid measurement, obesity, BMI; kidney and urine biomarkers; liver; neuropsychological disease, cognition, brain measurement, intellegence, education attainment	HMG CoA reductase inhibitor use measurement; mathematical ability; serum alanine aminotransferase measurement; uric acid measurement
FADS3	0	4	4	cholesterol, fatty acid measurement, obesity, BMI; Immune disease, response and cells	diglyceride measurement; phosphatidylcholine 38:5 measurement; phosphatidylcholine measurement; triacylglycerol 56:6 measurement
FAM114A1	0	4	4	Immune disease, response and cells	eosinophil count; eosinophil percentage of leukocytes; monocyte count; monocyte percentage of leukocytes
GAPDHS	0	4	4	hormone; neuropsychological disease, cognition, brain measurement, intellegence, education attainment	age at menarche; brain measurement; cortical surface area measurement; educational attainment
HOTAIRM1	4	0	4	blood biomarker measurement; Lung	mean corpuscular hemoglobin; mean corpuscular hemoglobin concentration; red blood cell density measurement; vital capacity
MMP7	0	4	4	blood biomarker measurement; cancer; hormone; microbiome & infectious disease	gut microbiome measurement; matrix metalloproteinase 7 measurement; prostate carcinoma; prostate specific antigen measurement
MPZL3	4	0	4	blood biomarker measurement; Immune disease, response and cells	blood protein measurement; leukocyte count; monocyte percentage of leukocytes; neutrophil count
MTRNR2L8	4	0	4	blood biomarker measurement; neuropsychological disease, cognition, brain measurement, intellegence, education attainment	brain volume measurement; calcium measurement; erythrocyte count; white matter microstructure measurement
NPTXR	4	0	4	blood biomarker measurement; cardiovascular; neuropsychological disease, cognition, brain measurement, intellegence, education attainment; Other GI track	C-reactive protein measurement; diverticular disease; resting heart rate; white matter microstructure measurement
PIP4K2C	0	4	4	blood biomarker measurement; cholesterol, fatty acid measurement, obesity, BMI; Immune disease, response and cells	high density lipoprotein cholesterol measurement; lymphocyte count; platelet count; platelet crit
SIRT6	4	0	4	cholesterol, fatty acid measurement, obesity, BMI; neuropsychological disease, cognition, brain measurement, intellegence, education attainment	body mass index; brain measurement; cortical surface area measurement; cortical thickness
SLC19A2	0	4	4	cardiovascular; eye	cup-to-disc ratio measurement; optic disc area measurement; optic disc size measurement; partial thromboplastin time
UBE2E3	4	4	4	blood biomarker measurement; Immune disease, response and cells; liver	alkaline phosphatase measurement; ankylosing spondylitis; autoimmune disease; celiac disease
ZNF846	4	0	4	Lung; neuropsychological disease, cognition, brain measurement, intellegence, education attainment	educational attainment; self reported educational attainment; sleep duration; vital capacity
BAG6	3	0	3	blood biomarker measurement; Immune disease, response and cells; neuropsychological disease, cognition, brain measurement, intellegence, education attainment	autism spectrum disorder; MHC class I polypeptide-related sequence A measurement; platelet component distribution width
C19orf52	0	3	3	cholesterol, fatty acid measurement, obesity, BMI	apolipoprotein B measurement; low density lipoprotein cholesterol measurement; total cholesterol measurement
C4BPB	3	0	3	blood biomarker measurement; neuropsychological disease, cognition, brain measurement, intellegence, education attainment	Alzheimer disease, obsolete_posterior cortical atrophy; blood protein measurement; complement decay-accelerating factor measurement
CAPG	0	3	3	kidney and urine biomarkers; liver	Moderate albuminuria; serum gamma-glutamyl transferase measurement; urinary albumin to creatinine ratio
CDK18	3	0	3	blood biomarker measurement; cholesterol, fatty acid measurement, obesity, BMI; liver	alkaline phosphatase measurement; serum albumin measurement; total cholesterol measurement, triglyceride measurement, low density lipoprotein cholesterol measurement, high density lipoprotein cholesterol measurement
CNIH2	3	0	3	Behavior; cholesterol, fatty acid measurement, obesity, BMI; neuropsychological disease, cognition, brain measurement, intellegence, education attainment	attention deficit hyperactivity disorder, substance abuse, antisocial behaviour measurement; BMI-adjusted waist circumference; risk-taking behaviour
DNAL1	0	3	3	neuropsychological disease, cognition, brain measurement, intellegence, education attainment	cognitive function measurement; educational attainment; self reported educational attainment
DPP3	0	3	3	aging; blood biomarker measurement; neuropsychological disease, cognition, brain measurement, intellegence, education attainment	aging; occupational attainment; vitamin D measurement
EIF3B	3	3	3	blood biomarker measurement; neuropsychological disease, cognition, brain measurement, intellegence, education attainment; Other GI track	colorectal health; plasminogen activator inhibitor 1 measurement; self reported educational attainment
ELMOD3	0	3	3	kidney and urine biomarkers; liver	Moderate albuminuria; serum gamma-glutamyl transferase measurement; urinary albumin to creatinine ratio
EYA2	0	3	3	cholesterol, fatty acid measurement, obesity, BMI; Endocrine disease	BMI-adjusted hip circumference; type 2 diabetes mellitus; waist-hip ratio
FAM216A	3	0	3	cardiovascular; cholesterol, fatty acid measurement, obesity, BMI; neuropsychological disease, cognition, brain measurement, intellegence, education attainment	body mass index; diastolic blood pressure; intracranial volume measurement
FEZF1-AS1	3	0	3	neuropsychological disease, cognition, brain measurement, intellegence, education attainment	educational attainment; mathematical ability; self reported educational attainment
FOSB	0	3	3	Endocrine disease	Drugs used in diabetes use measurement; HbA1c measurement; type 2 diabetes mellitus
FTSJ2	0	3	3	blood biomarker measurement; neuropsychological disease, cognition, brain measurement, intellegence, education attainment; Other GI track	colorectal health; plasminogen activator inhibitor 1 measurement; self reported educational attainment
GAA	0	3	3	cardiovascular; Other GI track; skin	filaggrin gene expression measurement; Hirschsprung disease; psoriasis
GPS1	0	3	3	body characteristics; neuropsychological disease, cognition, brain measurement, intellegence, education attainment; Other GI track	diverticular disease; hair color; insomnia
IFT22	0	3	3	neuropsychological disease, cognition, brain measurement, intellegence, education attainment	brain measurement; cortical surface area measurement; cortical thickness
LMF2	3	0	3	blood biomarker measurement; cholesterol, fatty acid measurement, obesity, BMI; Immune disease, response and cells	blood metabolite measurement; body composition measurement; monocyte count
LZTR1	0	3	3	Endocrine disease; Immune disease, response and cells	monocyte count; monocyte percentage of leukocytes; type 1 diabetes mellitus
MARK4	3	0	3	cholesterol, fatty acid measurement, obesity, BMI; neuropsychological disease, cognition, brain measurement, intellegence, education attainment	Alzheimer disease, family history of AlzheimerÃ¢â‚¬â„¢s disease; Alzheimer disease, high density lipoprotein cholesterol measurement; omega-3 polyunsaturated fatty acid measurement
MRPS14	3	3	3	body characteristics; cholesterol, fatty acid measurement, obesity, BMI; General Health	body height; body mass index; longevity
NAT14	3	3	3	cancer; hormone	age at menarche; age at menopause; breast carcinoma
NDUFB2-AS1	3	1	3	blood biomarker measurement; cardiovascular	platelet component distribution width; platelet crit; systolic blood pressure
NIPSNAP3A	3	3	3	blood biomarker measurement; cholesterol, fatty acid measurement, obesity, BMI; kidney and urine biomarkers	high density lipoprotein cholesterol measurement; urate measurement; uric acid measurement
NPRL3	0	3	3	blood biomarker measurement; Endocrine disease	glucose measurement; mean corpuscular volume; type 2 diabetes mellitus
NUDT1	3	3	3	blood biomarker measurement; neuropsychological disease, cognition, brain measurement, intellegence, education attainment; Other GI track	colorectal health; plasminogen activator inhibitor 1 measurement; self reported educational attainment
PPP1R12C	0	3	3	cancer; hormone	age at menarche; age at menopause; breast carcinoma
PPP6R1	3	3	3	cancer; hormone	age at menarche; age at menopause; breast carcinoma
RCBTB1	3	3	3	cholesterol, fatty acid measurement, obesity, BMI; eye; neuropsychological disease, cognition, brain measurement, intellegence, education attainment	refractive error, age at onset, Myopia; schizophrenia; total cholesterol measurement
RHBDF2	3	0	3	blood biomarker measurement; kidney and urine biomarkers; neuropsychological disease, cognition, brain measurement, intellegence, education attainment	urate measurement; uric acid measurement; white matter hyperintensity measurement
SBF1	3	0	3	blood biomarker measurement; cholesterol, fatty acid measurement, obesity, BMI; Immune disease, response and cells	blood metabolite measurement; body composition measurement; monocyte count
SETDB2	0	3	3	cholesterol, fatty acid measurement, obesity, BMI; eye; neuropsychological disease, cognition, brain measurement, intellegence, education attainment	refractive error, age at onset, Myopia; schizophrenia; total cholesterol measurement
SLC16A5	3	0	3	blood biomarker measurement; hormone; liver	C-reactive protein measurement; serum gamma-glutamyl transferase measurement; sex hormone-binding globulin measurement
SLC25A37	0	3	3	cancer; hormone; Immune disease, response and cells	eosinophil count; prostate carcinoma; prostate specific antigen measurement
SLC29A2	0	3	3	aging; blood biomarker measurement; neuropsychological disease, cognition, brain measurement, intellegence, education attainment	aging; occupational attainment; vitamin D measurement
SMARCA4	0	3	3	cholesterol, fatty acid measurement, obesity, BMI	apolipoprotein B measurement; low density lipoprotein cholesterol measurement; total cholesterol measurement
SMIM6	3	0	3	body characteristics; Skeletal muscular	appendicular lean mass; lip morphology measurement; rotator cuff tear
SNAPC4	0	3	3	body characteristics; cholesterol, fatty acid measurement, obesity, BMI	BMI-adjusted hip circumference; BMI-adjusted waist circumference; body height
STAU1	3	0	3	liver; neuropsychological disease, cognition, brain measurement, intellegence, education attainment	aspartate aminotransferase measurement; insomnia; insomnia measurement
STK25	0	3	3	blood biomarker measurement	mean corpuscular volume; mean reticulocyte volume; total blood protein measurement
SUV420H2	3	0	3	cancer; hormone	age at menarche; age at menopause; breast carcinoma
TMC4	3	0	3	cholesterol, fatty acid measurement, obesity, BMI	diacylglycerol 38:3 measurement; diacylglycerol 38:4 measurement; phosphatidylinositol measurement
TNFSF12	0	3	3	blood biomarker measurement; cholesterol, fatty acid measurement, obesity, BMI; Endocrine disease	blood protein measurement; BMI-adjusted waist circumference; type 2 diabetes mellitus
ZNF132	0	3	3	blood biomarker measurement	platelet count; platelet crit; uric acid measurement
ZNF19	0	3	3	blood biomarker measurement; cholesterol, fatty acid measurement, obesity, BMI; Lung	alkaline phosphatase measurement; forced expiratory volume, response to bronchodilator; tyrosine measurement
ZNRF3	3	0	3	blood biomarker measurement; body characteristics; Skeletal muscular	birth weight; heel bone mineral density; platelet component distribution width
ACTR3	2	0	2	cholesterol, fatty acid measurement, obesity, BMI	BMI-adjusted waist-hip ratio; BMI-adjusted waist circumference
ADO	0	2	2	Immune disease, response and cells; neuropsychological disease, cognition, brain measurement, intellegence, education attainment	monocyte percentage of leukocytes; sleep duration
ANKRD46	2	2	2	blood biomarker measurement; neuropsychological disease, cognition, brain measurement, intellegence, education attainment	calcium measurement; educational attainment
ARG2	2	0	2	cholesterol, fatty acid measurement, obesity, BMI	phosphatidylcholine measurement; sphingomyelin measurement
C1orf122	2	0	2	blood biomarker measurement	blood protein measurement; red blood cell distribution width
C5orf24	0	2	2	blood biomarker measurement; hormone	blood protein measurement; testosterone measurement
CAPN1	2	0	2	cholesterol, fatty acid measurement, obesity, BMI; eye	BMI-adjusted hip circumference; cup-to-disc ratio measurement
CARKD	0	2	2	cancer	colorectal cancer; colorectal cancer, colorectal adenoma
CBR1	1	1	2	blood biomarker measurement; body characteristics	blood protein measurement; body height
CDHR1	0	2	2	eye	age at onset, Myopia; Myopia
CYP1A1	2	0	2	Immune disease, response and cells	lymphocyte percentage of leukocytes; neutrophil percentage of leukocytes
DCTN2	0	2	2	Behavior; neuropsychological disease, cognition, brain measurement, intellegence, education attainment	chronotype measurement; cognitive function measurement
EMP2	2	0	2	blood biomarker measurement; Skeletal muscular	heel bone mineral density; hematocrit
EXOC2	0	2	2	neuropsychological disease, cognition, brain measurement, intellegence, education attainment	brain measurement; brain volume measurement
FAM167A	2	2	2	cholesterol, fatty acid measurement, obesity, BMI	BMI-adjusted waist-hip ratio; BMI-adjusted waist circumference
FAM83G	0	2	2	blood biomarker measurement; reproduction	mean corpuscular volume; motor development measurement
FMN1	2	0	2	body characteristics; reproduction	hypospadias; synophrys measurement
FOXO3	0	2	2	Behavior; Other GI track	pancreas volume; risk-taking behaviour
FRMD8	2	0	2	cholesterol, fatty acid measurement, obesity, BMI; eye	BMI-adjusted hip circumference; cup-to-disc ratio measurement
FRS3	0	2	2	hormone	sex hormone-binding globulin measurement; testosterone measurement
GNAT2	0	2	2	Behavior; neuropsychological disease, cognition, brain measurement, intellegence, education attainment	chronotype measurement; unipolar depression
GNGT2	0	2	2	dental	odontogenesis; tooth eruption
GSTM4	0	2	2	Behavior; neuropsychological disease, cognition, brain measurement, intellegence, education attainment	chronotype measurement; unipolar depression
HIST1H2BO	0	2	2	cardiovascular	diastolic blood pressure; pulse pressure measurement
KDM1A	2	0	2	body characteristics; neuropsychological disease, cognition, brain measurement, intellegence, education attainment	body height; brain measurement, neuroimaging measurement
KIAA2013	2	0	2	blood biomarker measurement	folic acid measurement; homocysteine measurement
KIF21B	0	2	2	dental	tooth agenesis; tooth eruption
LINC00886	0	2	2	cardiovascular; neuropsychological disease, cognition, brain measurement, intellegence, education attainment	cortical surface area measurement; sex interaction measurement, carotid artery intima media thickness
LRP3	0	2	2	cholesterol, fatty acid measurement, obesity, BMI	BMI-adjusted waist-hip ratio; BMI-adjusted waist circumference
MAGI3	2	0	2	cancer; Immune disease, response and cells	autoimmune thyroid disease, type 1 diabetes mellitus; neuroblastoma, cutaneous melanoma
MAK	0	2	2	blood biomarker measurement; cholesterol, fatty acid measurement, obesity, BMI	cholesteryl ester 20:5 measurement; cholesteryl ester 24:5 measurement
MARS	0	2	2	Behavior; neuropsychological disease, cognition, brain measurement, intellegence, education attainment	chronotype measurement; cognitive function measurement
MGRN1	2	0	2	blood biomarker measurement; Lung	platelet count; vital capacity
MPP5	2	2	2	cholesterol, fatty acid measurement, obesity, BMI	phosphatidylcholine measurement; sphingomyelin measurement
MRPS22	0	2	2	cholesterol, fatty acid measurement, obesity, BMI	fasting blood insulin measurement; HOMA-IR
MYO9B	0	2	2	genetics; neuropsychological disease, cognition, brain measurement, intellegence, education attainment	essential tremor; mitochondrial DNA measurement
OR2B6	2	0	2	cholesterol, fatty acid measurement, obesity, BMI; neuropsychological disease, cognition, brain measurement, intellegence, education attainment	BMI-adjusted waist-hip ratio; intelligence
PDLIM1	0	2	2	Immune disease, response and cells	leukocyte count; neutrophil count
PES1	2	2	2	blood biomarker measurement; microbiome & infectious disease	blood protein measurement; gut microbiome measurement
PIGZ	2	0	2	blood biomarker measurement	mean corpuscular volume; platelet component distribution width
R3HDM2	2	2	2	Behavior; neuropsychological disease, cognition, brain measurement, intellegence, education attainment	chronotype measurement; cognitive function measurement
RASA2	2	2	2	cholesterol, fatty acid measurement, obesity, BMI; Endocrine disease	advanced glycation end-product measurement, type 2 diabetes mellitus; BMI-adjusted hip circumference
RASSF8	2	0	2	cholesterol, fatty acid measurement, obesity, BMI; hormone	BMI-adjusted waist-hip ratio; obsolete_alopecia
RDH11	2	2	2	cholesterol, fatty acid measurement, obesity, BMI	phosphatidylcholine measurement; sphingomyelin measurement
RPAP3	2	0	2	blood biomarker measurement; Other GI track	hemorrhoid; urate measurement
SCYL1	2	0	2	cholesterol, fatty acid measurement, obesity, BMI; eye	BMI-adjusted hip circumference; cup-to-disc ratio measurement
SEC22A	0	2	2	cardiovascular; cholesterol, fatty acid measurement, obesity, BMI	high density lipoprotein cholesterol measurement; pulse pressure measurement
SERPINB1	0	2	2	blood biomarker measurement; kidney and urine biomarkers	blood protein measurement; urinary metabolite measurement
SFT2D3	2	0	2	addiction and SUD; cholesterol, fatty acid measurement, obesity, BMI	body mass index; coffee consumption measurement
SHROOM3	2	0	2	neuropsychological disease, cognition, brain measurement, intellegence, education attainment; reproduction	Cleft palate, cleft lip; cortical surface area measurement
SYCE1L	2	0	2	neuropsychological disease, cognition, brain measurement, intellegence, education attainment	insomnia; multisite chronic pain
TANGO2	2	0	2	neuropsychological disease, cognition, brain measurement, intellegence, education attainment; Skeletal muscular	appendicular lean mass; mathematical ability
THUMPD3-AS1	2	0	2	blood biomarker measurement; neuropsychological disease, cognition, brain measurement, intellegence, education attainment	C-reactive protein measurement; cortical thickness
TMEM259	2	0	2	blood biomarker measurement; hormone	erythrocyte count; Thyroid preparation use measurement
TMEM63A	2	0	2	addiction and SUD; Immune disease, response and cells	nicotine dependence symptom count; soluble triggering receptor expressed on myeloid cells 2 measurement
TRIOBP	2	0	2	Skeletal muscular	hip bone mineral density, hip bone size; hip bone size
TRPM7	0	2	2	body characteristics; cardiovascular	body height; electrocardiography
VTI1B	2	2	2	cholesterol, fatty acid measurement, obesity, BMI	phosphatidylcholine measurement; sphingomyelin measurement
ZFP41	0	2	2	cardiovascular; cholesterol, fatty acid measurement, obesity, BMI	BMI-adjusted hip circumference; venous thromboembolism
ZFR2	0	2	2	blood biomarker measurement; cholesterol, fatty acid measurement, obesity, BMI	high density lipoprotein cholesterol measurement; total blood protein measurement
ZNF391	0	2	2	Immune disease, response and cells; neuropsychological disease, cognition, brain measurement, intellegence, education attainment	insomnia; lymphocyte count
ZNF410	2	0	2	body characteristics; kidney and urine biomarkers	body height; uric acid measurement
ABTB1	0	1	1	cardiovascular	smoking status measurement, carotid artery intima media thickness
ADCK2	0	1	1	blood biomarker measurement	platelet crit
ALPL	1	0	1	cardiovascular	aortic stenosis, aortic valve calcification
ANKRD54	1	0	1	cholesterol, fatty acid measurement, obesity, BMI	body mass index
ANTXR2	1	1	1	Skeletal muscular	Hallux valgus
AP2A2	1	1	1	cholesterol, fatty acid measurement, obesity, BMI	body mass index
APC2	1	0	1	blood biomarker measurement	serum non-albumin protein measurement
ARFRP1	0	1	1	Lung	asthma
ARHGAP20	0	1	1	Skeletal muscular	heel bone mineral density
ASRGL1	0	1	1	cholesterol, fatty acid measurement, obesity, BMI	BMI-adjusted waist-hip ratio
ATAD1	1	0	1	Lung	asthma, endometriosis
ATMIN	1	0	1	liver	bilirubin measurement
ATN1	0	1	1	blood biomarker measurement	blood protein measurement
BAI1	1	0	1	neuropsychological disease, cognition, brain measurement, intellegence, education attainment	mathematical ability
BFSP2	0	1	1	Immune disease, response and cells	cytokine measurement
BMP8B	1	0	1	hormone	balding measurement
BRSK1	1	0	1	neuropsychological disease, cognition, brain measurement, intellegence, education attainment	memory performance
BRWD1	1	0	1	Lung	FEV/FEC ratio
C15orf57	1	0	1	blood biomarker measurement	mean reticulocyte volume
C1orf106	0	1	1	body characteristics	lobe attachment
C1orf112	0	1	1	neuropsychological disease, cognition, brain measurement, intellegence, education attainment	amyotrophic lateral sclerosis
C5orf66	0	1	1	Endocrine disease	type 2 diabetes mellitus
CASR	0	1	1	addiction and SUD	alcohol dependence, risky sexual behaviour measurement
CCDC113	0	1	1	cardiovascular	electrocardiography
CCNC	0	1	1	hormone	age at menarche
CCR1	1	0	1	blood biomarker measurement	blood protein measurement
CDKAL1	1	0	1	cholesterol, fatty acid measurement, obesity, BMI	physical activity
CDYL2	1	0	1	eye	Hypermetropia, Myopia
CEACAM21	0	1	1	cancer	serum carcinoembryonic antigen measurement
CECR2	1	0	1	liver	non-alcoholic fatty liver disease severity measurement
CHRNB1	1	0	1	neuropsychological disease, cognition, brain measurement, intellegence, education attainment	self reported educational attainment
CLNS1A	0	1	1	blood biomarker measurement	mean reticulocyte volume
COL4A3	1	0	1	neuropsychological disease, cognition, brain measurement, intellegence, education attainment	Abnormality of refraction
CSMD3	0	1	1	neuropsychological disease, cognition, brain measurement, intellegence, education attainment	insomnia
CUEDC1	1	0	1	blood biomarker measurement	blood protein measurement
DHRS1	1	0	1	Skeletal muscular	heel bone mineral density
DNAJC5	0	1	1	Lung	asthma
DOPEY2	1	0	1	blood biomarker measurement	blood protein measurement
DYNC1I1	1	0	1	neuropsychological disease, cognition, brain measurement, intellegence, education attainment	Abnormality of refraction
EDN1	1	0	1	Skeletal muscular	multiple system atrophy
EFCAB10	1	0	1	cancer	cervical carcinoma
EFEMP2	0	1	1	cholesterol, fatty acid measurement, obesity, BMI	BMI-adjusted waist-hip ratio
EFR3A	1	1	1	cardiovascular	response to aspirin, response to clopidogrel, major adverse cardiovascular event measurement
EMC1	0	1	1	Skeletal muscular	heel bone mineral density
EML5	1	0	1	cholesterol, fatty acid measurement, obesity, BMI	visceral adipose tissue measurement
ENOPH1	0	1	1	Immune disease, response and cells	lymphocyte count
EPS8L2	1	0	1	neuropsychological disease, cognition, brain measurement, intellegence, education attainment	Alzheimer disease
FAM73B	0	1	1	neuropsychological disease, cognition, brain measurement, intellegence, education attainment	cerebral amyloid deposition measurement
FGFRL1	0	1	1	blood biomarker measurement	blood protein measurement
FXR2	1	0	1	cardiovascular	diastolic blood pressure
GLOD4	1	0	1	cholesterol, fatty acid measurement, obesity, BMI	BMI-adjusted waist circumference
GP1BA	1	0	1	Endocrine disease	type 2 diabetes mellitus
GPN2	0	1	1	Skeletal muscular	heel bone mineral density
GTF2H4	0	1	1	blood biomarker measurement	urate measurement
HCP5	1	0	1	cardiovascular	angina pectoris
HDDC3	1	0	1	body characteristics	body height
HNRNPUL2	1	0	1	neuropsychological disease, cognition, brain measurement, intellegence, education attainment	insomnia
HS3ST1	0	1	1	blood biomarker measurement	isocitrate measurement
IL1A	0	1	1	neuropsychological disease, cognition, brain measurement, intellegence, education attainment	educational attainment
INPP4B	1	1	1	blood biomarker measurement	erythrocyte count
ITGB5	0	1	1	eye	intraocular pressure measurement
JMJD6	0	1	1	eye	corneal resistance factor
JMY	1	0	1	blood biomarker measurement	selenium measurement
KIAA1217	0	1	1	Skeletal muscular	adolescent idiopathic scoliosis
KTN1	1	0	1	neuropsychological disease, cognition, brain measurement, intellegence, education attainment	brain volume measurement
LRRC56	1	0	1	cholesterol, fatty acid measurement, obesity, BMI	high density lipoprotein cholesterol measurement
MAFA	1	0	1	Immune disease, response and cells	monocyte count
MAPK8IP2	1	0	1	eye	Myopia
MATK	0	1	1	blood biomarker measurement	alkaline phosphatase measurement
MLST8	0	1	1	blood biomarker measurement	red blood cell distribution width
MOCS2	0	1	1	blood biomarker measurement	platelet component distribution width
MYO5B	0	1	1	blood biomarker measurement	mean corpuscular volume
NAT10	0	1	1	blood biomarker measurement	orotic acid measurement
NDE1	0	1	1	cardiovascular	systolic blood pressure
NEDD4	1	0	1	cancer	response to carboplatin, response to antineoplastic agent
NLRP6	0	1	1	microbiome & infectious disease	HIV resevoir measurement
NOL11	1	0	1	blood biomarker measurement	blood urea nitrogen measurement
NRCAM	0	1	1	cholesterol, fatty acid measurement, obesity, BMI	cholesterol:total lipids ratio, high density lipoprotein cholesterol measurement
NREP	1	0	1	Lung	FEV/FEC ratio
PER1	0	1	1	neuropsychological disease, cognition, brain measurement, intellegence, education attainment	refractive error
PFDN2	1	0	1	cholesterol, fatty acid measurement, obesity, BMI	high density lipoprotein cholesterol measurement
PI4K2B	1	0	1	neuropsychological disease, cognition, brain measurement, intellegence, education attainment	educational attainment
PIK3R1	0	1	1	neuropsychological disease, cognition, brain measurement, intellegence, education attainment	schizophrenia
PNPLA7	1	0	1	Lung	pneumonia
PPFIA3	0	1	1	reproduction	human Chorionic Gonadotropin measurement
PPP1R10	0	1	1	cholesterol, fatty acid measurement, obesity, BMI	BMI-adjusted waist-hip ratio
PRC1-AS1	1	0	1	neuropsychological disease, cognition, brain measurement, intellegence, education attainment	insomnia
PRICKLE2	1	0	1	skin	seborrheic dermatitis
PRPF3	0	1	1	neuropsychological disease, cognition, brain measurement, intellegence, education attainment	unipolar depression, bipolar disorder
RAB3IP	0	1	1	cardiovascular	atrial fibrillation
RAC2	1	0	1	reproduction	uterine fibroid
RASGRP3	1	1	1	microbiome & infectious disease	gut microbiome measurement
RBBP5	0	1	1	Behavior	risk-taking behaviour
RNGTT	0	1	1	body characteristics	body height
ROBO1	0	1	1	neuropsychological disease, cognition, brain measurement, intellegence, education attainment	brain measurement
RRP7B	0	1	1	cholesterol, fatty acid measurement, obesity, BMI	ceramide measurement
SAAL1	0	1	1	Behavior	helping behavior measurement
SAP30L-AS1	0	1	1	cardiovascular	electrocardiography
SCARB1	0	1	1	body characteristics	body height
SH3RF1	1	0	1	Behavior	sleep duration
SLC27A3	0	1	1	Behavior	chronotype measurement
SMYD3	0	1	1	neuropsychological disease, cognition, brain measurement, intellegence, education attainment	bipolar disorder
SNHG9	1	0	1	blood biomarker measurement	red blood cell distribution width
SNORA45B	1	0	1	cholesterol, fatty acid measurement, obesity, BMI	body mass index
SNORD36A	0	1	1	blood biomarker measurement	a disintegrin and metalloproteinase with thrombospondin motifs 13
SNRNP70	0	1	1	reproduction	human Chorionic Gonadotropin measurement
SP8	1	0	1	neuropsychological disease, cognition, brain measurement, intellegence, education attainment	depressive symptom measurement, stressful life event measurement
SPON2	0	1	1	microbiome & infectious disease	response to tenofovir
SRGAP1	0	1	1	Skeletal muscular	heel bone mineral density
SSR2	1	0	1	cardiovascular	systolic blood pressure
ST6GALNAC2	0	1	1	Skeletal muscular	adolescent idiopathic scoliosis
SUN1	1	0	1	cardiovascular	PR interval
SURF2	1	0	1	blood biomarker measurement	a disintegrin and metalloproteinase with thrombospondin motifs 13
SUV420H1	1	0	1	body characteristics	hair colour measurement
TAF6L	1	1	1	neuropsychological disease, cognition, brain measurement, intellegence, education attainment	insomnia
TAPBPL	0	1	1	cancer	colorectal cancer
TBL3	0	1	1	blood biomarker measurement	red blood cell distribution width
THRSP	1	0	1	aging	age-related macular degeneration, disease progression measurement
TLE4	1	0	1	cancer	prostate carcinoma
TMEM106C	1	0	1	blood biomarker measurement	platelet crit
TMEM179B	1	1	1	neuropsychological disease, cognition, brain measurement, intellegence, education attainment	insomnia
TRIM29	0	1	1	blood biomarker measurement	blood protein measurement
TXNRD2	1	0	1	neuropsychological disease, cognition, brain measurement, intellegence, education attainment	attempted suicide
USP3-AS1	1	0	1	cardiovascular	atrial fibrillation
USP38	1	0	1	blood biomarker measurement	erythrocyte count
UTP15	0	1	1	aging	age-related hearing impairment
VWCE	1	0	1	Immune disease, response and cells	rheumatoid arthritis
WDR77	1	1	1	microbiome & infectious disease	Toxoplasma gondii seropositivity
ZBTB10	1	0	1	hormone	sex hormone-binding globulin measurement
ZCCHC3	0	1	1	neuropsychological disease, cognition, brain measurement, intellegence, education attainment	information processing speed
ZFP1	1	0	1	reproduction	cleft lip
ZNF251	1	0	1	body characteristics	biological sex
ZNF354C	0	1	1	dental	dental caries
ZNF48	0	1	1	microbiome & infectious disease	tonsillectomy risk measurement
ZNF485	1	0	1	reproduction	primary ovarian insufficiency
ZNF548	0	1	1	Skeletal muscular	heel bone mineral density
ZNF598	0	1	1	blood biomarker measurement	red blood cell distribution width
ZNF700	0	1	1	blood biomarker measurement	vitamin D measurement
ZNF773	0	1	1	Immune disease, response and cells	tumor necrosis factor, receptor superfamily, member 5 measurement

## Sheet: Supplemental Table S5
Supp. Table S5 AR mediated PGx-eQTL genes and associated cancer and sex-hormone related GWAS traits from GWAS catalog. Those dual-mapped to GWAS catalog as well as breast cancer GWAS were highlighted in red with breast cancer GWAS cohort labeled in parenthesis.
	MAPPED_TRAIT		DHT	Enz
cancer	breast carcinoma		PPP6R1;SUV420H2;NAT14;AHCY	NAT14;PPP6R1;PPP1R12C;NDUFB3;CASP10
	prostate carcinoma		TLE4	MMP7;SLC25A37;NDUFB3;CASP10
	basal cell carcinoma			NDUFB3;CASP10
	Multiple-cancer		AHCY	NDUFB3;CASP10
	cervical carcinoma		EFCAB10;ZKSCAN3;NFKBIL1;CSNK2B	TNF;NFKBIL1;CSNK2B
	colorectal cancer, adenoma, and polyps		PITX1	TAPBPL;CARKD
	cutaneous melanoma		AHCY
	neuroblastoma, cutaneous melanoma		MAGI3
	non-melanoma skin carcinoma		AHCY	NDUFB3;CASP10
	thyroid carcinoma			BRMS1L
	hepatocellular carcinoma			HLA-DQB2 (MA27)
	Lung cancer	lung adenocarcinoma		MORF4L1 (MA27);ADAMTS7
		small cell lung carcinoma		MORF4L1 (MA27)
		squamous cell lung carcinoma		MORF4L1 (MA27)
		non-small cell lung carcinoma		CASP10;NDUFB3
	Hematopoietic neoplasm	lymphoid leukemia		MIR4435-1HG
		lymphoma		HLA-DQB2 (MA27)
		neoplasm of mature B-cells		HLA-DQB2 (MA27)
		chronic lymphocytic leukemia		MIR4435-1HG
	renal cell carcinoma			SPOCK2
	nasopharyngeal neoplasm		ZFP57
	response to carboplatin, response to antineoplastic agent		NEDD4
	serum carcinoembryonic antigen measurement			CEACAM21
	upper aerodigestive tract neoplasm			MORF4L1 (MA27)
hormone	prostate specific antigen measurement			MMP7;SLC25A37
	sex hormone-binding globulin measurement		ZBTB10;C11orf63;SNX13 (M3_E2) ;SLC16A5;FRK	SEPT2;PABPC4;SNX13 (M3_E2) ;PLCD4;FRS3;OPLAH;MAPK15;FRK;TSPYL4
	testosterone measurement			FAM193B;C5orf24;PITX1;FRS3;POC1A

## Sheet: Supplemental Table_S6
Supp. Table S6 AR mediated PGx-eQTL associated cancer and sex-hormone related GWAS traits from GWAS catalog.
Drug	snps	chr	snploc	eQTL_GT	gene	pvalue	Anova_Effect_Size	Linear_Effect_Size	FDR	eQTL_GWAS_SNP_r2_EUR	GWAS_snp	GWAS_GT	GWAS_RISK_ALLELE	GWAS_Pos	GWAS_PValue	GWAS_Risk_Allele_Freq	GWAS_Stat	GWAS_CI	GWAS_type	GWAS_PUBMEDID	GWAS_STUDY	GWAS_DISEASE.TRAIT	GWAS_MAPPED_TRAIT
DHT	rs2747429	6	29648376	G/A	ZFP57	1.72984e-05	0.839182	0.0583776	0.0202567	0.842	rs3129055	A/G	rs3129055-G	29670261	7e-11	0.31	1.51	[1.34-1.71]	cancer	19664746	Genome-wide association study reveals multiple nasopharyngeal carcinoma-associated loci within the HLA region at chromosome 6p21.3.	Nasopharyngeal carcinoma	nasopharyngeal neoplasm
DHT	rs1109368	19	55832566	T/C	NAT14	2.04753e-05	0.834599	-0.472064	0.0221151	0.823	rs1172821	C/T	rs1172821-T	55816678	4e-06	0.3632	0.0297	[0.017-0.042] unit decrease	cancer	29059683	Association analysis identifies 65 new breast cancer risk loci.	Breast cancer	breast carcinoma
DHT	rs2384687	19	55831187	G/A	NAT14	2.04753e-05	0.834599	-0.472064	0.0221151	0.828	rs1172821	C/T	rs1172821-T	55816678	4e-06	0.3632	0.0297	[0.017-0.042] unit decrease	cancer	29059683	Association analysis identifies 65 new breast cancer risk loci.	Breast cancer	breast carcinoma
DHT	rs4806661	19	55824660	T/A	NAT14	2.04753e-05	0.834599	-0.472064	0.0221151	0.828	rs1172821	C/T	rs1172821-T	55816678	4e-06	0.3632	0.0297	[0.017-0.042] unit decrease	cancer	29059683	Association analysis identifies 65 new breast cancer risk loci.	Breast cancer	breast carcinoma
Enz	rs3733897	5	134223592	G/A	PITX1	5.38833e-05	0.805654	-0.76814	0.0267014	1	rs3733897	G/A	rs3733897-A	134223593	4e-09	0.866116	0.0250318	[0.016-0.034] unit increase	hormone	32042192	Using human genetics to understand the disease impacts of testosterone in men and women.	Bioavailable testosterone levels	testosterone measurement
Enz	rs9285933	5	134257518	A/G	PITX1	5.38833e-05	0.805654	-0.76814	0.0267014	0.977	rs3733897	G/A	rs3733897-A	134223593	4e-09	0.866116	0.0250318	[0.016-0.034] unit increase	hormone	32042192	Using human genetics to understand the disease impacts of testosterone in men and women.	Bioavailable testosterone levels	testosterone measurement
Enz	rs9400887	6	116421126	G/A	TSPYL4	7.53415e-05	0.794487	0.278821	0.0344433	0.992	rs1890426	T/C	rs1890426-C	116338065	2e-09	0.401171	0.00749464	[0.005-0.01] unit increase	hormone	32042192	Using human genetics to understand the disease impacts of testosterone in men and women.	Sex hormone-binding globulin levels	sex hormone-binding globulin measurement
Enz	rs9400887	6	116421126	G/A	TSPYL4	7.53415e-05	0.794487	0.278821	0.0344433	0.992	rs1890426	T/C	rs1890426-C	116338065	2e-09	0.401171	0.00726876	[0.005-0.0096] unit increase	hormone	32042192	Using human genetics to understand the disease impacts of testosterone in men and women.	Sex hormone-binding globulin levels adjusted for BMI	sex hormone-binding globulin measurement
Enz	rs3769823	2	202122994	A/G	NDUFB3	9.15947e-05	0.787686	-0.469238	0.039977	1	rs3769823	G/A	rs3769823-A	202122995	4e-18	0.3	1.12	[1.12]	cancer	28177523	Association between genetic variation within vitamin D receptor-DNA binding sites and risk of basal cell carcinoma.	Basal cell carcinoma	basal cell carcinoma
Enz	rs3769823	2	202122994	A/G	NDUFB3	9.15947e-05	0.787686	-0.469238	0.039977	0.806	rs3769821	C/T	rs3769821-T	202123430	4e-18	0.6683	0.0565	[0.044-0.069] unit decrease	cancer	29059683	Association analysis identifies 65 new breast cancer risk loci.	Breast cancer	breast carcinoma
Enz	rs3769823	2	202122994	A/G	NDUFB3	9.15947e-05	0.787686	-0.469238	0.039977	1	rs3769823	A/G	rs3769823-G	202122995	2e-13	NR	1.16	[1.12-1.21]	cancer	29739929	Genome-wide association study in 176,678 Europeans reveals genetic loci for tanning response to sun exposure.	Non-melanoma skin cancer	non-melanoma skin carcinoma
Enz	rs3769823	2	202122994	A/G	NDUFB3	9.15947e-05	0.787686	-0.469238	0.039977	1	rs3769823	A/G	rs3769823-G	202122995	8e-11	0.700134	0.91	[0.91]	cancer	33893285	The impact of non-additive genetic associations on age-related complex diseases.	Cancer	cancer
Enz	rs3769823	2	202122994	A/G	NDUFB3	9.15947e-05	0.787686	-0.469238	0.039977	0.818	rs1861270	A/G	rs1861270-G	202126615	5e-11	NR	1.049	[1.03-1.06]	cancer	33398198	Trans-ancestry genome-wide association meta-analysis of prostate cancer identifies new susceptibility loci and informs genetic risk prediction.	Prostate cancer	prostate carcinoma
Enz	rs3769823	2	202122994	A/G	NDUFB3	9.15947e-05	0.787686	-0.469238	0.039977	0.806	rs3769821	T/C	rs3769821-C	202123430	4e-08	0.321	1.08	[1.05-1.11]	cancer	31326317	Identification of risk loci and a polygenic risk score for lung cancer: a large-scale prospective cohort study in Chinese populations.	Non-small cell lung cancer	non-small cell lung carcinoma
Enz	rs3769823	2	202122994	A/G	NDUFB3	9.15947e-05	0.787686	-0.469238	0.039977	0.806	rs3769821	T/C	rs3769821-C	202123430	2e-07	0.34	1.1	[1.06-1.14]	cancer	31326317	Identification of risk loci and a polygenic risk score for lung cancer: a large-scale prospective cohort study in Chinese populations.	Non-small cell lung cancer	non-small cell lung carcinoma
Enz	rs3769823	2	202122994	A/G	NDUFB3	9.15947e-05	0.787686	-0.469238	0.039977	0.822	rs59308963	ATTCTGTC/-	rs59308963--	202123480	2e-08	0.73	1.05	[1.03-1.07]	cancer	29892016	Association analyses of more than 140,000 men identify 63 new prostate cancer susceptibility loci.	Prostate cancer	prostate carcinoma
Enz	rs3769823	2	202122994	A/G	NDUFB3	9.15947e-05	0.787686	-0.469238	0.039977	0.806	rs3769821	T/C	rs3769821-C	202123430	4e-08	NR	0.93	[0.9-0.95]	cancer	32889700	Comprehensive functional annotation of susceptibility variants identifies genetic heterogeneity between lung adenocarcinoma and squamous cell carcinoma.	Non-small cell lung cancer	non-small cell lung carcinoma
Enz	rs1958624	14	36597897	G/A	BRMS1L	0.000143965	0.771066	-0.136521	0.0546483	0.813	rs368187	C/G	rs368187-G	36532576	5e-23	0.581	1.39	[1.30-1.47]	cancer	28195142	A genome-wide association study yields five novel thyroid cancer risk loci.	Thyroid cancer	thyroid carcinoma
Enz	rs1958624	14	36597897	G/A	BRMS1L	0.000143965	0.771066	-0.136521	0.0546483	0.853	rs34081947	C/T	rs34081947-T	36559531	1e-07	0.41	1.27	[NR]	cancer	28703219	Genome-wide association and expression quantitative trait loci studies identify multiple susceptibility loci for thyroid cancer.	Differentiated thyroid cancer	differentiated thyroid carcinoma
Enz	rs1958624	14	36597897	G/A	BRMS1L	0.000143965	0.771066	-0.136521	0.0546483	0.853	rs34081947	C/T	rs34081947-T	36559531	2e-06	0.41	1.25	[NR]	cancer	28703219	Genome-wide association and expression quantitative trait loci studies identify multiple susceptibility loci for thyroid cancer.	Papillary thyroid cancer	papillary thyroid carcinoma
Enz	rs1958624	14	36597897	G/A	BRMS1L	0.000143965	0.771066	-0.136521	0.0546483	0.84	rs944289	C/T	rs944289-T	36649246	2e-09	0.57	1.37	[1.24-1.52]	cancer	19198613	Common variants on 9q22.33 and 14q13.3 predispose to thyroid cancer in European populations.	Thyroid cancer	thyroid carcinoma
Enz	rs1958624	14	36597897	G/A	BRMS1L	0.000143965	0.771066	-0.136521	0.0546483	0.813	rs368187	C/G	rs368187-G	36532576	4e-13	0.63	1.47	[1.32-1.63]	cancer	33527407	Multiethnic genome-wide association study of differentiated thyroid cancer in the EPITHYR consortium.	Differentiated thyroid cancer	differentiated thyroid carcinoma
Enz	rs928815	6	31531214	A/C	CSNK2B	0.000163902	0.766064	-0.261784	0.0603405	0.988	rs2239704	C/A	rs2239704-A	31540141	6e-09	NR	1.23	[1.23]	cancer	28806749	Defining the genetic susceptibility to cervical neoplasia-A genome-wide association study.	Cervical cancer	cervical carcinoma
Enz	rs3769823	2	202122994	A/G	CASP10	0.000289908	0.742737	0.182824	0.0917932	0.822	rs59308963	ATTCTGTC/-	rs59308963--	202123480	2e-08	0.73	1.05	[1.03-1.07]	cancer	29892016	Association analyses of more than 140,000 men identify 63 new prostate cancer susceptibility loci.	Prostate cancer	prostate carcinoma
Enz	rs3769823	2	202122994	A/G	CASP10	0.000289908	0.742737	0.182824	0.0917932	1	rs3769823	A/G	rs3769823-G	202122995	8e-11	0.700134	0.91	[0.91]	cancer	33893285	The impact of non-additive genetic associations on age-related complex diseases.	Cancer	cancer
Enz	rs3769823	2	202122994	A/G	CASP10	0.000289908	0.742737	0.182824	0.0917932	0.806	rs3769821	T/C	rs3769821-C	202123430	2e-07	0.34	1.1	[1.06-1.14]	cancer	31326317	Identification of risk loci and a polygenic risk score for lung cancer: a large-scale prospective cohort study in Chinese populations.	Non-small cell lung cancer	non-small cell lung carcinoma
Enz	rs3769823	2	202122994	A/G	CASP10	0.000289908	0.742737	0.182824	0.0917932	0.806	rs3769821	T/C	rs3769821-C	202123430	4e-08	0.321	1.08	[1.05-1.11]	cancer	31326317	Identification of risk loci and a polygenic risk score for lung cancer: a large-scale prospective cohort study in Chinese populations.	Non-small cell lung cancer	non-small cell lung carcinoma
Enz	rs3769823	2	202122994	A/G	CASP10	0.000289908	0.742737	0.182824	0.0917932	0.806	rs3769821	C/T	rs3769821-T	202123430	4e-18	0.6683	0.0565	[0.044-0.069] unit decrease	cancer	29059683	Association analysis identifies 65 new breast cancer risk loci.	Breast cancer	breast carcinoma
Enz	rs3769823	2	202122994	A/G	CASP10	0.000289908	0.742737	0.182824	0.0917932	0.806	rs3769821	T/C	rs3769821-C	202123430	4e-08	NR	0.93	[0.9-0.95]	cancer	32889700	Comprehensive functional annotation of susceptibility variants identifies genetic heterogeneity between lung adenocarcinoma and squamous cell carcinoma.	Non-small cell lung cancer	non-small cell lung carcinoma
Enz	rs3769823	2	202122994	A/G	CASP10	0.000289908	0.742737	0.182824	0.0917932	0.818	rs1861270	A/G	rs1861270-G	202126615	5e-11	NR	1.049	[1.03-1.06]	cancer	33398198	Trans-ancestry genome-wide association meta-analysis of prostate cancer identifies new susceptibility loci and informs genetic risk prediction.	Prostate cancer	prostate carcinoma
Enz	rs3769823	2	202122994	A/G	CASP10	0.000289908	0.742737	0.182824	0.0917932	1	rs3769823	G/A	rs3769823-A	202122995	4e-18	0.3	1.12	[1.12]	cancer	28177523	Association between genetic variation within vitamin D receptor-DNA binding sites and risk of basal cell carcinoma.	Basal cell carcinoma	basal cell carcinoma
Enz	rs3769823	2	202122994	A/G	CASP10	0.000289908	0.742737	0.182824	0.0917932	1	rs3769823	A/G	rs3769823-G	202122995	2e-13	NR	1.16	[1.12-1.21]	cancer	29739929	Genome-wide association study in 176,678 Europeans reveals genetic loci for tanning response to sun exposure.	Non-melanoma skin cancer	non-melanoma skin carcinoma
Enz	rs6939861	6	41703040	A/G	FRS3	0.000297878	0.741572	-0.259296	0.0937233	1	rs6939861	A/G	rs6939861-G	41703041	3e-09	0.738223	0.00864192	[0.0057-0.0115] unit increase	hormone	32042192	Using human genetics to understand the disease impacts of testosterone in men and women.	Total testosterone levels	testosterone measurement
Enz	rs6939861	6	41703040	A/G	FRS3	0.000297878	0.741572	-0.259296	0.0937233	1	rs6939861	A/G	rs6939861-G	41703041	3e-16	0.738132	0.0107467	[0.0081-0.0134] unit increase	hormone	32042192	Using human genetics to understand the disease impacts of testosterone in men and women.	Sex hormone-binding globulin levels adjusted for BMI	sex hormone-binding globulin measurement
Enz	rs6939861	6	41703040	A/G	FRS3	0.000297878	0.741572	-0.259296	0.0937233	1	rs6939861	A/G	rs6939861-G	41703041	2e-12	0.738205	0.0250047	[0.018-0.032] unit increase	hormone	32042192	Using human genetics to understand the disease impacts of testosterone in men and women.	Total testosterone levels	testosterone measurement
Enz	rs6939861	6	41703040	A/G	FRS3	0.000297878	0.741572	-0.259296	0.0937233	1	rs6939861	A/G	rs6939861-G	41703041	1e-15	0.738132	0.0112806	[0.0085-0.0141] unit increase	hormone	32042192	Using human genetics to understand the disease impacts of testosterone in men and women.	Sex hormone-binding globulin levels	sex hormone-binding globulin measurement
Enz	rs11568818	11	102401660	G/A	MMP7	0.000356718	0.73369	0.734628	0.106417	0.988	rs12285347	T/C	rs12285347-C	102396607	8e-12	0.46	0.038463	[0.027-0.049] unit increase	hormone	28139693	Genome-wide association study of prostate-specific antigen levels identifies novel loci independent of prostate cancer.	Prostate-specific antigen levels	prostate specific antigen measurement
Enz	rs11568818	11	102401660	G/A	MMP7	0.000356718	0.73369	0.734628	0.106417	1	rs11568818	C/T	rs11568818-T	102401661	2e-19	0.55	1.08	[1.06-1.09]	cancer	29892016	Association analyses of more than 140,000 men identify 63 new prostate cancer susceptibility loci.	Prostate cancer	prostate carcinoma
Enz	rs11568818	11	102401660	G/A	MMP7	0.000356718	0.73369	0.734628	0.106417	1	rs11568818	G/A	rs11568818-A	102401661	2e-11	0.56	1.1	[1.06-1.14]	cancer	23535732	Identification of 23 new prostate cancer susceptibility loci using the iCOGS custom genotyping array.	Prostate cancer	prostate carcinoma
Enz	rs11568818	11	102401660	G/A	MMP7	0.000356718	0.73369	0.734628	0.106417	1	rs11568818	C/T	rs11568818-T	102401661	4e-26	NR	1.076	[1.06-1.09]	cancer	33398198	Trans-ancestry genome-wide association meta-analysis of prostate cancer identifies new susceptibility loci and informs genetic risk prediction.	Prostate cancer	prostate carcinoma
Enz	rs11568818	11	102401660	G/A	MMP7	0.000356718	0.73369	0.734628	0.106417	0.988	rs12285347	T/C	rs12285347-C	102396607	1e-08	NR	0.0775	[0.051-0.104] unit decrease	cancer	34594039	A cross-population atlas of genetic associations for 220 human phenotypes.	Prostate cancer	prostate carcinoma
Enz	rs11568818	11	102401660	G/A	MMP7	0.000356718	0.73369	0.734628	0.106417	1	rs11568818	G/A	rs11568818-A	102401661	6e-06	NR	1.07	[1.07]	cancer	33293427	A large-scale association study detects novel rare variants, risk genes, functional elements, and polygenic architecture of prostate cancer susceptibility.	Prostate cancer	prostate carcinoma
DHT	rs1172822	19	55819844	A/G	NAT14	0.000367418	0.732375	-0.513842	0.149093	0.991	rs1172821	C/T	rs1172821-T	55816678	4e-06	0.3632	0.0297	[0.017-0.042] unit decrease	cancer	29059683	Association analysis identifies 65 new breast cancer risk loci.	Breast cancer	breast carcinoma
Enz	rs1109368	19	55832566	T/C	PPP6R1	0.000401062	0.728438	-0.32487	0.11512	0.823	rs1172821	C/T	rs1172821-T	55816678	4e-06	0.3632	0.0297	[0.017-0.042] unit decrease	cancer	29059683	Association analysis identifies 65 new breast cancer risk loci.	Breast cancer	breast carcinoma
Enz	rs2384687	19	55831187	G/A	PPP6R1	0.000401062	0.728438	-0.32487	0.11512	0.828	rs1172821	C/T	rs1172821-T	55816678	4e-06	0.3632	0.0297	[0.017-0.042] unit decrease	cancer	29059683	Association analysis identifies 65 new breast cancer risk loci.	Breast cancer	breast carcinoma
Enz	rs4806661	19	55824660	T/A	PPP6R1	0.000401062	0.728438	-0.32487	0.11512	0.828	rs1172821	C/T	rs1172821-T	55816678	4e-06	0.3632	0.0297	[0.017-0.042] unit decrease	cancer	29059683	Association analysis identifies 65 new breast cancer risk loci.	Breast cancer	breast carcinoma
Enz	rs1172822	19	55819844	A/G	PPP1R12C	0.000470992	0.721066	-0.323301	0.127544	0.991	rs1172821	C/T	rs1172821-T	55816678	4e-06	0.3632	0.0297	[0.017-0.042] unit decrease	cancer	29059683	Association analysis identifies 65 new breast cancer risk loci.	Breast cancer	breast carcinoma
DHT	rs928815	6	31531214	A/C	CSNK2B	0.000595861	0.709916	-0.271033	0.204965	0.988	rs2239704	C/A	rs2239704-A	31540141	6e-09	NR	1.23	[1.23]	cancer	28806749	Defining the genetic susceptibility to cervical neoplasia-A genome-wide association study.	Cervical cancer	cervical carcinoma
DHT	rs11218783	11	122603366	T/C	C11orf63	0.000649405	0.705725	0.424445	0.216596	0.85	rs2156804	T/G	rs2156804-G	122610326	1e-09	0.512627	0.00480306	[0.0032-0.0065] unit increase	hormone	32042192	Using human genetics to understand the disease impacts of testosterone in men and women.	Sex hormone-binding globulin levels adjusted for BMI	sex hormone-binding globulin measurement
DHT	rs11218783	11	122603366	T/C	C11orf63	0.000649405	0.705725	0.424445	0.216596	0.832	rs2156805	A/G	rs2156805-G	122610568	4e-08	0.50812	0.00570211	[0.0034-0.008] unit increase	hormone	32042192	Using human genetics to understand the disease impacts of testosterone in men and women.	Sex hormone-binding globulin levels adjusted for BMI	sex hormone-binding globulin measurement
DHT	rs11218783	11	122603366	T/C	C11orf63	0.000649405	0.705725	0.424445	0.216596	0.832	rs2156805	A/G	rs2156805-G	122610568	1e-06	0.50812	0.00537882	[0.003-0.0078] unit increase	hormone	32042192	Using human genetics to understand the disease impacts of testosterone in men and women.	Sex hormone-binding globulin levels	sex hormone-binding globulin measurement
DHT	rs11218783	11	122603366	T/C	C11orf63	0.000649405	0.705725	0.424445	0.216596	0.85	rs2156804	T/G	rs2156804-G	122610326	9e-09	0.512627	0.004873	[0.003-0.0067] unit increase	hormone	32042192	Using human genetics to understand the disease impacts of testosterone in men and women.	Sex hormone-binding globulin levels	sex hormone-binding globulin measurement
DHT	rs1109368	19	55832566	T/C	SUV420H2	0.000747188	0.698765	-0.282868	0.23738	0.823	rs1172821	C/T	rs1172821-T	55816678	4e-06	0.3632	0.0297	[0.017-0.042] unit decrease	cancer	29059683	Association analysis identifies 65 new breast cancer risk loci.	Breast cancer	breast carcinoma
DHT	rs2384687	19	55831187	G/A	SUV420H2	0.000747188	0.698765	-0.282868	0.23738	0.828	rs1172821	C/T	rs1172821-T	55816678	4e-06	0.3632	0.0297	[0.017-0.042] unit decrease	cancer	29059683	Association analysis identifies 65 new breast cancer risk loci.	Breast cancer	breast carcinoma
DHT	rs4806661	19	55824660	T/A	SUV420H2	0.000747188	0.698765	-0.282868	0.23738	0.828	rs1172821	C/T	rs1172821-T	55816678	4e-06	0.3632	0.0297	[0.017-0.042] unit decrease	cancer	29059683	Association analysis identifies 65 new breast cancer risk loci.	Breast cancer	breast carcinoma
Enz	rs1160267	8	23529520	T/C	SLC25A37	0.000755623	0.698201	0.209109	0.178143	0.988	rs13272392	A/T	rs13272392-T	23528511	4e-34	0.43	0.0685113	[0.057-0.08] unit increase	hormone	28139693	Genome-wide association study of prostate-specific antigen levels identifies novel loci independent of prostate cancer.	Prostate-specific antigen levels	prostate specific antigen measurement
Enz	rs1160267	8	23529520	T/C	SLC25A37	0.000755623	0.698201	0.209109	0.178143	0.996	rs1512268	G/A	rs1512268-A	23526463	4e-15	0.43	1.17	[1.12-1.22]	cancer	26034056	A large multiethnic genome-wide association study of prostate cancer identifies novel risk variants and substantial ethnic differences.	Prostate cancer	prostate carcinoma
Enz	rs1160267	8	23529520	T/C	SLC25A37	0.000755623	0.698201	0.209109	0.178143	0.98	rs7821330	T/C	rs7821330-C	23522452	3e-26	NR	1.1675	[1.1675]	cancer	32887889	Pan-cancer study detects genetic risk variants and shared genetic basis in two large cohorts.	Prostate cancer	prostate carcinoma
Enz	rs1160267	8	23529520	T/C	SLC25A37	0.000755623	0.698201	0.209109	0.178143	0.996	rs1512268	C/T	rs1512268-T	23526463	1e-13	NR	1.31579	[1.3157895]	cancer	26443449	Large-scale association analysis in Asians identifies new susceptibility loci for prostate cancer.	Prostate cancer	prostate carcinoma
Enz	rs1160267	8	23529520	T/C	SLC25A37	0.000755623	0.698201	0.209109	0.178143	0.996	rs1512268	G/A	rs1512268-A	23526463	2e-21	NR	1.15	[1.15]	cancer	33293427	A large-scale association study detects novel rare variants, risk genes, functional elements, and polygenic architecture of prostate cancer susceptibility.	Prostate cancer	prostate carcinoma
Enz	rs1160267	8	23529520	T/C	SLC25A37	0.000755623	0.698201	0.209109	0.178143	0.996	rs1512268	C/T	rs1512268-T	23526463	3e-24	0.37	1.28866	[1.2886598]	cancer	31562322	12 new susceptibility loci for prostate cancer identified by genome-wide association study in Japanese population.	Prostate cancer	prostate carcinoma
Enz	rs1160267	8	23529520	T/C	SLC25A37	0.000755623	0.698201	0.209109	0.178143	0.996	rs1512268	C/T	rs1512268-T	23526463	1e-17	0.575896	1.15987	[1.13-1.19]	cancer	34290314	Genetic association studies of alterations in protein function expose recessive effects on cancer predisposition.	Prostate cancer	prostate carcinoma
Enz	rs1160267	8	23529520	T/C	SLC25A37	0.000755623	0.698201	0.209109	0.178143	0.996	rs1512268	G/A	rs1512268-A	23526463	4e-11	NR	1.34	[1.34]	cancer	20676098	Genome-wide association study identifies five new susceptibility loci for prostate cancer in the Japanese population.	Prostate cancer	prostate carcinoma
Enz	rs1160267	8	23529520	T/C	SLC25A37	0.000755623	0.698201	0.209109	0.178143	1	rs1160267	A/G	rs1160267-G	23529521	1e-16	0.41944	1.15323	[1.11-1.19]	cancer	33398198	Trans-ancestry genome-wide association meta-analysis of prostate cancer identifies new susceptibility loci and informs genetic risk prediction.	Prostate cancer	prostate carcinoma
Enz	rs1160267	8	23529520	T/C	SLC25A37	0.000755623	0.698201	0.209109	0.178143	1	rs1160267	A/G	rs1160267-G	23529521	2e-40	0.337	1.27	[1.23-1.32]	cancer	33398198	Trans-ancestry genome-wide association meta-analysis of prostate cancer identifies new susceptibility loci and informs genetic risk prediction.	Prostate cancer	prostate carcinoma
Enz	rs1160267	8	23529520	T/C	SLC25A37	0.000755623	0.698201	0.209109	0.178143	0.996	rs1512268	G/A	rs1512268-A	23526463	2e-12	0.43	1.17	[1.12-1.22]	cancer	26034056	A large multiethnic genome-wide association study of prostate cancer identifies novel risk variants and substantial ethnic differences.	Prostate cancer	prostate carcinoma
Enz	rs1160267	8	23529520	T/C	SLC25A37	0.000755623	0.698201	0.209109	0.178143	0.984	rs995432	A/G	rs995432-G	23522851	8e-16	0.45	1.38	[1.28-1.50] unit increase	cancer	34012061	Novel prostate cancer susceptibility gene SP6 predisposes patients to aggressive disease.	Prostate cancer	prostate carcinoma
Enz	rs1160267	8	23529520	T/C	SLC25A37	0.000755623	0.698201	0.209109	0.178143	0.996	rs13265330	C/T	rs13265330-T	23525543	6e-55	NR	0.1875	[0.16-0.21] unit decrease	cancer	34594039	A cross-population atlas of genetic associations for 220 human phenotypes.	Prostate cancer	prostate carcinoma
Enz	rs1160267	8	23529520	T/C	SLC25A37	0.000755623	0.698201	0.209109	0.178143	0.996	rs1512268	G/A	rs1512268-A	23526463	3e-30	0.45	1.18	[1.14-1.22]	cancer	19767753	Identification of seven new prostate cancer susceptibility loci through a genome-wide association study.	Prostate cancer	prostate carcinoma
Enz	rs1160267	8	23529520	T/C	SLC25A37	0.000755623	0.698201	0.209109	0.178143	1	rs1160267	A/G	rs1160267-G	23529521	9e-123	NR	1.168	[1.15-1.18]	cancer	33398198	Trans-ancestry genome-wide association meta-analysis of prostate cancer identifies new susceptibility loci and informs genetic risk prediction.	Prostate cancer	prostate carcinoma
Enz	rs1160267	8	23529520	T/C	SLC25A37	0.000755623	0.698201	0.209109	0.178143	0.892	rs142463603	C/A	rs142463603-A	23507262	4e-16	0.417	1.18	[1.13-1.22]	cancer	26034056	A large multiethnic genome-wide association study of prostate cancer identifies novel risk variants and substantial ethnic differences.	Prostate cancer	prostate carcinoma
Enz	rs1160267	8	23529520	T/C	SLC25A37	0.000755623	0.698201	0.209109	0.178143	0.996	rs1512268	C/T	rs1512268-T	23526463	5e-06	0.36	1.35	[1.19-1.53]	cancer	22923026	Evaluating genetic risk for prostate cancer among Japanese and Latinos.	Prostate cancer	prostate carcinoma
Enz	rs1160267	8	23529520	T/C	SLC25A37	0.000755623	0.698201	0.209109	0.178143	1	rs1160267	A/G	rs1160267-G	23529521	1e-12	0.704	1.177	[1.13-1.23]	cancer	33398198	Trans-ancestry genome-wide association meta-analysis of prostate cancer identifies new susceptibility loci and informs genetic risk prediction.	Prostate cancer	prostate carcinoma
Enz	rs13256300	8	23502587	G/A	SLC25A37	0.000755623	0.698201	0.209109	0.178143	0.968	rs142463603	C/A	rs142463603-A	23507262	4e-16	0.417	1.18	[1.13-1.22]	cancer	26034056	A large multiethnic genome-wide association study of prostate cancer identifies novel risk variants and substantial ethnic differences.	Prostate cancer	prostate carcinoma
Enz	rs13256300	8	23502587	G/A	SLC25A37	0.000755623	0.698201	0.209109	0.178143	0.904	rs1512268	G/A	rs1512268-A	23526463	3e-30	0.45	1.18	[1.14-1.22]	cancer	19767753	Identification of seven new prostate cancer susceptibility loci through a genome-wide association study.	Prostate cancer	prostate carcinoma
Enz	rs13256300	8	23502587	G/A	SLC25A37	0.000755623	0.698201	0.209109	0.178143	0.904	rs1512268	G/A	rs1512268-A	23526463	2e-21	NR	1.15	[1.15]	cancer	33293427	A large-scale association study detects novel rare variants, risk genes, functional elements, and polygenic architecture of prostate cancer susceptibility.	Prostate cancer	prostate carcinoma
Enz	rs13256300	8	23502587	G/A	SLC25A37	0.000755623	0.698201	0.209109	0.178143	0.904	rs1512268	C/T	rs1512268-T	23526463	1e-17	0.575896	1.15987	[1.13-1.19]	cancer	34290314	Genetic association studies of alterations in protein function expose recessive effects on cancer predisposition.	Prostate cancer	prostate carcinoma
Enz	rs13256300	8	23502587	G/A	SLC25A37	0.000755623	0.698201	0.209109	0.178143	0.904	rs1512268	G/A	rs1512268-A	23526463	4e-15	0.43	1.17	[1.12-1.22]	cancer	26034056	A large multiethnic genome-wide association study of prostate cancer identifies novel risk variants and substantial ethnic differences.	Prostate cancer	prostate carcinoma
Enz	rs13256300	8	23502587	G/A	SLC25A37	0.000755623	0.698201	0.209109	0.178143	0.904	rs1512268	G/A	rs1512268-A	23526463	4e-11	NR	1.34	[1.34]	cancer	20676098	Genome-wide association study identifies five new susceptibility loci for prostate cancer in the Japanese population.	Prostate cancer	prostate carcinoma
Enz	rs13256300	8	23502587	G/A	SLC25A37	0.000755623	0.698201	0.209109	0.178143	0.919	rs7821330	T/C	rs7821330-C	23522452	3e-26	NR	1.1675	[1.1675]	cancer	32887889	Pan-cancer study detects genetic risk variants and shared genetic basis in two large cohorts.	Prostate cancer	prostate carcinoma
Enz	rs13256300	8	23502587	G/A	SLC25A37	0.000755623	0.698201	0.209109	0.178143	0.904	rs1512268	G/A	rs1512268-A	23526463	2e-12	0.43	1.17	[1.12-1.22]	cancer	26034056	A large multiethnic genome-wide association study of prostate cancer identifies novel risk variants and substantial ethnic differences.	Prostate cancer	prostate carcinoma
Enz	rs13256300	8	23502587	G/A	SLC25A37	0.000755623	0.698201	0.209109	0.178143	0.912	rs13265330	C/T	rs13265330-T	23525543	6e-55	NR	0.1875	[0.16-0.21] unit decrease	cancer	34594039	A cross-population atlas of genetic associations for 220 human phenotypes.	Prostate cancer	prostate carcinoma
Enz	rs13256300	8	23502587	G/A	SLC25A37	0.000755623	0.698201	0.209109	0.178143	0.896	rs13272392	A/T	rs13272392-T	23528511	4e-34	0.43	0.0685113	[0.057-0.08] unit increase	hormone	28139693	Genome-wide association study of prostate-specific antigen levels identifies novel loci independent of prostate cancer.	Prostate-specific antigen levels	prostate specific antigen measurement
Enz	rs13256300	8	23502587	G/A	SLC25A37	0.000755623	0.698201	0.209109	0.178143	0.904	rs1512268	C/T	rs1512268-T	23526463	1e-13	NR	1.31579	[1.3157895]	cancer	26443449	Large-scale association analysis in Asians identifies new susceptibility loci for prostate cancer.	Prostate cancer	prostate carcinoma
Enz	rs13256300	8	23502587	G/A	SLC25A37	0.000755623	0.698201	0.209109	0.178143	0.904	rs1512268	C/T	rs1512268-T	23526463	3e-24	0.37	1.28866	[1.2886598]	cancer	31562322	12 new susceptibility loci for prostate cancer identified by genome-wide association study in Japanese population.	Prostate cancer	prostate carcinoma
Enz	rs13256300	8	23502587	G/A	SLC25A37	0.000755623	0.698201	0.209109	0.178143	0.908	rs1160267	A/G	rs1160267-G	23529521	1e-16	0.41944	1.15323	[1.11-1.19]	cancer	33398198	Trans-ancestry genome-wide association meta-analysis of prostate cancer identifies new susceptibility loci and informs genetic risk prediction.	Prostate cancer	prostate carcinoma
Enz	rs13256300	8	23502587	G/A	SLC25A37	0.000755623	0.698201	0.209109	0.178143	0.915	rs995432	A/G	rs995432-G	23522851	8e-16	0.45	1.38	[1.28-1.50] unit increase	cancer	34012061	Novel prostate cancer susceptibility gene SP6 predisposes patients to aggressive disease.	Prostate cancer	prostate carcinoma
Enz	rs13256300	8	23502587	G/A	SLC25A37	0.000755623	0.698201	0.209109	0.178143	0.908	rs1160267	A/G	rs1160267-G	23529521	1e-12	0.704	1.177	[1.13-1.23]	cancer	33398198	Trans-ancestry genome-wide association meta-analysis of prostate cancer identifies new susceptibility loci and informs genetic risk prediction.	Prostate cancer	prostate carcinoma
Enz	rs13256300	8	23502587	G/A	SLC25A37	0.000755623	0.698201	0.209109	0.178143	0.908	rs1160267	A/G	rs1160267-G	23529521	9e-123	NR	1.168	[1.15-1.18]	cancer	33398198	Trans-ancestry genome-wide association meta-analysis of prostate cancer identifies new susceptibility loci and informs genetic risk prediction.	Prostate cancer	prostate carcinoma
Enz	rs13256300	8	23502587	G/A	SLC25A37	0.000755623	0.698201	0.209109	0.178143	0.908	rs1160267	A/G	rs1160267-G	23529521	2e-40	0.337	1.27	[1.23-1.32]	cancer	33398198	Trans-ancestry genome-wide association meta-analysis of prostate cancer identifies new susceptibility loci and informs genetic risk prediction.	Prostate cancer	prostate carcinoma
Enz	rs13256300	8	23502587	G/A	SLC25A37	0.000755623	0.698201	0.209109	0.178143	0.904	rs1512268	C/T	rs1512268-T	23526463	5e-06	0.36	1.35	[1.19-1.53]	cancer	22923026	Evaluating genetic risk for prostate cancer among Japanese and Latinos.	Prostate cancer	prostate carcinoma
Enz	rs1398240	8	23501605	A/C	SLC25A37	0.000755623	0.698201	0.209109	0.178143	0.908	rs1160267	A/G	rs1160267-G	23529521	2e-40	0.337	1.27	[1.23-1.32]	cancer	33398198	Trans-ancestry genome-wide association meta-analysis of prostate cancer identifies new susceptibility loci and informs genetic risk prediction.	Prostate cancer	prostate carcinoma
Enz	rs1398240	8	23501605	A/C	SLC25A37	0.000755623	0.698201	0.209109	0.178143	0.896	rs13272392	A/T	rs13272392-T	23528511	4e-34	0.43	0.0685113	[0.057-0.08] unit increase	hormone	28139693	Genome-wide association study of prostate-specific antigen levels identifies novel loci independent of prostate cancer.	Prostate-specific antigen levels	prostate specific antigen measurement
Enz	rs1398240	8	23501605	A/C	SLC25A37	0.000755623	0.698201	0.209109	0.178143	0.904	rs1512268	C/T	rs1512268-T	23526463	1e-13	NR	1.31579	[1.3157895]	cancer	26443449	Large-scale association analysis in Asians identifies new susceptibility loci for prostate cancer.	Prostate cancer	prostate carcinoma
Enz	rs1398240	8	23501605	A/C	SLC25A37	0.000755623	0.698201	0.209109	0.178143	0.904	rs1512268	G/A	rs1512268-A	23526463	2e-12	0.43	1.17	[1.12-1.22]	cancer	26034056	A large multiethnic genome-wide association study of prostate cancer identifies novel risk variants and substantial ethnic differences.	Prostate cancer	prostate carcinoma
Enz	rs1398240	8	23501605	A/C	SLC25A37	0.000755623	0.698201	0.209109	0.178143	0.908	rs1160267	A/G	rs1160267-G	23529521	9e-123	NR	1.168	[1.15-1.18]	cancer	33398198	Trans-ancestry genome-wide association meta-analysis of prostate cancer identifies new susceptibility loci and informs genetic risk prediction.	Prostate cancer	prostate carcinoma
Enz	rs1398240	8	23501605	A/C	SLC25A37	0.000755623	0.698201	0.209109	0.178143	0.904	rs1512268	C/T	rs1512268-T	23526463	1e-17	0.575896	1.15987	[1.13-1.19]	cancer	34290314	Genetic association studies of alterations in protein function expose recessive effects on cancer predisposition.	Prostate cancer	prostate carcinoma
Enz	rs1398240	8	23501605	A/C	SLC25A37	0.000755623	0.698201	0.209109	0.178143	0.915	rs995432	A/G	rs995432-G	23522851	8e-16	0.45	1.38	[1.28-1.50] unit increase	cancer	34012061	Novel prostate cancer susceptibility gene SP6 predisposes patients to aggressive disease.	Prostate cancer	prostate carcinoma
Enz	rs1398240	8	23501605	A/C	SLC25A37	0.000755623	0.698201	0.209109	0.178143	0.912	rs13265330	C/T	rs13265330-T	23525543	6e-55	NR	0.1875	[0.16-0.21] unit decrease	cancer	34594039	A cross-population atlas of genetic associations for 220 human phenotypes.	Prostate cancer	prostate carcinoma
Enz	rs1398240	8	23501605	A/C	SLC25A37	0.000755623	0.698201	0.209109	0.178143	0.904	rs1512268	G/A	rs1512268-A	23526463	4e-11	NR	1.34	[1.34]	cancer	20676098	Genome-wide association study identifies five new susceptibility loci for prostate cancer in the Japanese population.	Prostate cancer	prostate carcinoma
Enz	rs1398240	8	23501605	A/C	SLC25A37	0.000755623	0.698201	0.209109	0.178143	0.908	rs1160267	A/G	rs1160267-G	23529521	1e-12	0.704	1.177	[1.13-1.23]	cancer	33398198	Trans-ancestry genome-wide association meta-analysis of prostate cancer identifies new susceptibility loci and informs genetic risk prediction.	Prostate cancer	prostate carcinoma
Enz	rs1398240	8	23501605	A/C	SLC25A37	0.000755623	0.698201	0.209109	0.178143	0.904	rs1512268	G/A	rs1512268-A	23526463	3e-30	0.45	1.18	[1.14-1.22]	cancer	19767753	Identification of seven new prostate cancer susceptibility loci through a genome-wide association study.	Prostate cancer	prostate carcinoma
Enz	rs1398240	8	23501605	A/C	SLC25A37	0.000755623	0.698201	0.209109	0.178143	0.908	rs1160267	A/G	rs1160267-G	23529521	1e-16	0.41944	1.15323	[1.11-1.19]	cancer	33398198	Trans-ancestry genome-wide association meta-analysis of prostate cancer identifies new susceptibility loci and informs genetic risk prediction.	Prostate cancer	prostate carcinoma
Enz	rs1398240	8	23501605	A/C	SLC25A37	0.000755623	0.698201	0.209109	0.178143	0.904	rs1512268	G/A	rs1512268-A	23526463	4e-15	0.43	1.17	[1.12-1.22]	cancer	26034056	A large multiethnic genome-wide association study of prostate cancer identifies novel risk variants and substantial ethnic differences.	Prostate cancer	prostate carcinoma
Enz	rs1398240	8	23501605	A/C	SLC25A37	0.000755623	0.698201	0.209109	0.178143	0.919	rs7821330	T/C	rs7821330-C	23522452	3e-26	NR	1.1675	[1.1675]	cancer	32887889	Pan-cancer study detects genetic risk variants and shared genetic basis in two large cohorts.	Prostate cancer	prostate carcinoma
Enz	rs1398240	8	23501605	A/C	SLC25A37	0.000755623	0.698201	0.209109	0.178143	0.904	rs1512268	C/T	rs1512268-T	23526463	5e-06	0.36	1.35	[1.19-1.53]	cancer	22923026	Evaluating genetic risk for prostate cancer among Japanese and Latinos.	Prostate cancer	prostate carcinoma
Enz	rs1398240	8	23501605	A/C	SLC25A37	0.000755623	0.698201	0.209109	0.178143	0.968	rs142463603	C/A	rs142463603-A	23507262	4e-16	0.417	1.18	[1.13-1.22]	cancer	26034056	A large multiethnic genome-wide association study of prostate cancer identifies novel risk variants and substantial ethnic differences.	Prostate cancer	prostate carcinoma
Enz	rs1398240	8	23501605	A/C	SLC25A37	0.000755623	0.698201	0.209109	0.178143	0.904	rs1512268	C/T	rs1512268-T	23526463	3e-24	0.37	1.28866	[1.2886598]	cancer	31562322	12 new susceptibility loci for prostate cancer identified by genome-wide association study in Japanese population.	Prostate cancer	prostate carcinoma
Enz	rs1398240	8	23501605	A/C	SLC25A37	0.000755623	0.698201	0.209109	0.178143	0.904	rs1512268	G/A	rs1512268-A	23526463	2e-21	NR	1.15	[1.15]	cancer	33293427	A large-scale association study detects novel rare variants, risk genes, functional elements, and polygenic architecture of prostate cancer susceptibility.	Prostate cancer	prostate carcinoma
Enz	rs616130	2	111912680	C/A	MIR4435-1HG	0.000832161	0.693309	-0.189671	0.191282	0.923	rs9308731	G/A	rs9308731-A	111908262	1e-11	0.537	1.19	[1.13-1.26]	cancer	26956414	Meta-analysis of genome-wide association studies discovers multiple loci for chronic lymphocytic leukemia.	Chronic lymphocytic leukemia	chronic lymphocytic leukemia
Enz	rs4806660	19	55824633	G/A	PPP6R1	0.000846089	0.692459	-0.339657	0.192861	0.962	rs1172821	C/T	rs1172821-T	55816678	4e-06	0.3632	0.0297	[0.017-0.042] unit decrease	cancer	29059683	Association analysis identifies 65 new breast cancer risk loci.	Breast cancer	breast carcinoma
Enz	rs7147401	14	36558666	A/G	BRMS1L	0.000848562	0.69231	-0.144367	0.193055	0.964	rs368187	C/G	rs368187-G	36532576	4e-13	0.63	1.47	[1.32-1.63]	cancer	33527407	Multiethnic genome-wide association study of differentiated thyroid cancer in the EPITHYR consortium.	Differentiated thyroid cancer	differentiated thyroid carcinoma
Enz	rs7147401	14	36558666	A/G	BRMS1L	0.000848562	0.69231	-0.144367	0.193055	0.992	rs34081947	C/T	rs34081947-T	36559531	2e-06	0.41	1.25	[NR]	cancer	28703219	Genome-wide association and expression quantitative trait loci studies identify multiple susceptibility loci for thyroid cancer.	Papillary thyroid cancer	papillary thyroid carcinoma
Enz	rs7147401	14	36558666	A/G	BRMS1L	0.000848562	0.69231	-0.144367	0.193055	0.964	rs368187	C/G	rs368187-G	36532576	5e-23	0.581	1.39	[1.30-1.47]	cancer	28195142	A genome-wide association study yields five novel thyroid cancer risk loci.	Thyroid cancer	thyroid carcinoma
Enz	rs7147401	14	36558666	A/G	BRMS1L	0.000848562	0.69231	-0.144367	0.193055	0.992	rs34081947	C/T	rs34081947-T	36559531	1e-07	0.41	1.27	[NR]	cancer	28703219	Genome-wide association and expression quantitative trait loci studies identify multiple susceptibility loci for thyroid cancer.	Differentiated thyroid cancer	differentiated thyroid carcinoma
DHT	rs928815	6	31531214	A/C	NFKBIL1	0.000917721	0.688265	-0.405891	0.271248	0.988	rs2239704	C/A	rs2239704-A	31540141	6e-09	NR	1.23	[1.23]	cancer	28806749	Defining the genetic susceptibility to cervical neoplasia-A genome-wide association study.	Cervical cancer	cervical carcinoma
Enz	rs8029659	15	79167602	G/A	ADAMTS7	0.00109053	0.679171	-0.578933	0.229829	1	rs28408315	A/G	rs28408315-G	79185180	3e-09	0.72269	1.11536	[1.08-1.16]	cancer	28604730	Large-scale association analysis identifies new lung cancer susceptibility loci and heterogeneity in genetic susceptibility across histological subtypes.	Lung adenocarcinoma	lung adenocarcinoma
Enz	rs8029659	15	79167602	G/A	ADAMTS7	0.00109053	0.679171	-0.578933	0.229829	1	rs28408315	A/G	rs28408315-G	79185180	4e-08	0.732574	1.09708	[1.06-1.13]	cancer	28604730	Large-scale association analysis identifies new lung cancer susceptibility loci and heterogeneity in genetic susceptibility across histological subtypes.	Lung cancer in ever smokers	lung carcinoma
Enz	rs8029659	15	79167602	G/A	ADAMTS7	0.00109053	0.679171	-0.578933	0.229829	1	rs28408315	A/G	rs28408315-G	79185180	4e-12	0.723971	1.09619	[1.07-1.13]	cancer	28604730	Large-scale association analysis identifies new lung cancer susceptibility loci and heterogeneity in genetic susceptibility across histological subtypes.	Lung cancer	lung carcinoma
Enz	rs8034658	15	79165440	A/C	ADAMTS7	0.00109053	0.679171	-0.578933	0.229829	0.941	rs28408315	A/G	rs28408315-G	79185180	4e-12	0.723971	1.09619	[1.07-1.13]	cancer	28604730	Large-scale association analysis identifies new lung cancer susceptibility loci and heterogeneity in genetic susceptibility across histological subtypes.	Lung cancer	lung carcinoma
Enz	rs8034658	15	79165440	A/C	ADAMTS7	0.00109053	0.679171	-0.578933	0.229829	0.941	rs28408315	A/G	rs28408315-G	79185180	4e-08	0.732574	1.09708	[1.06-1.13]	cancer	28604730	Large-scale association analysis identifies new lung cancer susceptibility loci and heterogeneity in genetic susceptibility across histological subtypes.	Lung cancer in ever smokers	lung carcinoma
Enz	rs8034658	15	79165440	A/C	ADAMTS7	0.00109053	0.679171	-0.578933	0.229829	0.941	rs28408315	A/G	rs28408315-G	79185180	3e-09	0.72269	1.11536	[1.08-1.16]	cancer	28604730	Large-scale association analysis identifies new lung cancer susceptibility loci and heterogeneity in genetic susceptibility across histological subtypes.	Lung adenocarcinoma	lung adenocarcinoma
Enz	rs2723497	7	17825827	C/T	SNX13	0.0012097	0.673578	0.467474	0.246126	0.961	rs2723555	A/T	rs2723555-T	17863633	3e-06	0.488453	0.00613009	[0.0033-0.0089] unit increase	hormone	32042192	Using human genetics to understand the disease impacts of testosterone in men and women.	Sex hormone-binding globulin levels	sex hormone-binding globulin measurement
Enz	rs2723497	7	17825827	C/T	SNX13	0.0012097	0.673578	0.467474	0.246126	0.984	rs2723572	C/T	rs2723572-T	17888587	3e-11	0.487724	0.00504647	[0.0034-0.0067] unit increase	hormone	32042192	Using human genetics to understand the disease impacts of testosterone in men and women.	Sex hormone-binding globulin levels adjusted for BMI	sex hormone-binding globulin measurement
Enz	rs2723497	7	17825827	C/T	SNX13	0.0012097	0.673578	0.467474	0.246126	0.984	rs2723572	C/T	rs2723572-T	17888587	2e-09	0.487724	0.00529571	[0.0035-0.0071] unit increase	hormone	32042192	Using human genetics to understand the disease impacts of testosterone in men and women.	Sex hormone-binding globulin levels	sex hormone-binding globulin measurement
Enz	rs2723497	7	17825827	C/T	SNX13	0.0012097	0.673578	0.467474	0.246126	0.961	rs2723555	A/T	rs2723555-T	17863633	4e-08	0.488453	0.00644613	[0.004-0.0089] unit increase	hormone	32042192	Using human genetics to understand the disease impacts of testosterone in men and women.	Sex hormone-binding globulin levels adjusted for BMI	sex hormone-binding globulin measurement
Enz	rs1612904	6	32669017	C/A	HLA-DQB2	0.00126408	0.671177	-0.0593644	0.253926	0.868	rs2647046	C/A	rs2647046-A	32668336	2e-06		0.53	[0.42-0.66]	cancer	23349640	Susceptibility loci associated with specific and shared subtypes of lymphoid malignancies.	Lymphoma	lymphoma
Enz	rs1612904	6	32669017	C/A	HLA-DQB2	0.00126408	0.671177	-0.0593644	0.253926	0.854	rs2647012	A/G	rs2647012-G	32664458	2e-21	0.56	1.56	[1.43-1.72]	cancer	21533074	GWAS of follicular lymphoma reveals allelic heterogeneity at 6p21.32 and suggests shared genetic susceptibility with diffuse large B-cell lymphoma.	Follicular lymphoma	neoplasm of mature B-cells
Enz	rs1612904	6	32669017	C/A	HLA-DQB2	0.00126408	0.671177	-0.0593644	0.253926	0.865	rs2856723	G/A	rs2856723-A	32667762	3e-43	0.237	1.79	[1.46?2.20]	cancer	28921602	Human leukocyte antigen variants and risk of hepatocellular carcinoma modified by hepatitis C virus genotypes: A genome-wide association study.	Hepatocellular carcinoma in hepatitis C infection	hepatocellular carcinoma
DHT	rs574654	5	134454688	G/A	PITX1	0.00131302	0.669088	0.595627	0.331281	0.961	rs7722513	C/G	rs7722513-G	134464066	1e-13	0.716006	0.861362	[0.82802136-0.896045818]	cancer	32514122	Large-scale genome-wide association study in a Japanese population identifies novel susceptibility loci across different diseases.	Colorectal cancer	colorectal cancer
DHT	rs574654	5	134454688	G/A	PITX1	0.00131302	0.669088	0.595627	0.331281	0.961	rs7722513	G/C	rs7722513-C	134464066	9e-20	0.25	1.15	[1.11-1.18]	cancer	31826910	Identification of novel loci and new risk variant in known loci for colorectal cancer risk in East Asians.	Colorectal cancer	colorectal cancer
DHT	rs574654	5	134454688	G/A	PITX1	0.00131302	0.669088	0.595627	0.331281	0.961	rs7722513	C/G	rs7722513-G	134464066	3e-17	0.72065	0.160101	[0.12-0.2] unit decrease	cancer	34594039	A cross-population atlas of genetic associations for 220 human phenotypes.	Colorectal cancer	colorectal cancer
DHT	rs574654	5	134454688	G/A	PITX1	0.00131302	0.669088	0.595627	0.331281	0.961	rs7722513	C/G	rs7722513-G	134464066	6e-12	NR	0.87	[0.84-0.9]	cancer	34671089	Genome-wide association study of colorectal polyps identified highly overlapping polygenic architecture with colorectal cancer.	Colorectal cancer	colorectal cancer
Enz	rs1567669	8	23538532	A/G	SLC25A37	0.00135984	0.66715	0.226584	0.265108	0.966	rs4872174	C/T	rs4872174-T	23525211	2e-35	0.634036	0.767791	[0.736451169-0.800465272]	cancer	32514122	Large-scale genome-wide association study in a Japanese population identifies novel susceptibility loci across different diseases.	Prostate cancer	prostate carcinoma
Enz	rs1567669	8	23538532	A/G	SLC25A37	0.00135984	0.66715	0.226584	0.265108	0.966	rs4872174	C/T	rs4872174-T	23525211	4e-36	0.634922	0.269819	[0.23-0.31] unit decrease	cancer	34594039	A cross-population atlas of genetic associations for 220 human phenotypes.	Prostate cancer	prostate carcinoma
Enz	rs928815	6	31531214	A/C	NFKBIL1	0.00140745	0.665236	-0.455941	0.270436	0.988	rs2239704	C/A	rs2239704-A	31540141	6e-09	NR	1.23	[1.23]	cancer	28806749	Defining the genetic susceptibility to cervical neoplasia-A genome-wide association study.	Cervical cancer	cervical carcinoma
DHT	rs2723497	7	17825827	C/T	SNX13	0.00152993	0.660548	0.484323	0.360637	0.961	rs2723555	A/T	rs2723555-T	17863633	3e-06	0.488453	0.00613009	[0.0033-0.0089] unit increase	hormone	32042192	Using human genetics to understand the disease impacts of testosterone in men and women.	Sex hormone-binding globulin levels	sex hormone-binding globulin measurement
DHT	rs2723497	7	17825827	C/T	SNX13	0.00152993	0.660548	0.484323	0.360637	0.984	rs2723572	C/T	rs2723572-T	17888587	2e-09	0.487724	0.00529571	[0.0035-0.0071] unit increase	hormone	32042192	Using human genetics to understand the disease impacts of testosterone in men and women.	Sex hormone-binding globulin levels	sex hormone-binding globulin measurement
DHT	rs2723497	7	17825827	C/T	SNX13	0.00152993	0.660548	0.484323	0.360637	0.984	rs2723572	C/T	rs2723572-T	17888587	3e-11	0.487724	0.00504647	[0.0034-0.0067] unit increase	hormone	32042192	Using human genetics to understand the disease impacts of testosterone in men and women.	Sex hormone-binding globulin levels adjusted for BMI	sex hormone-binding globulin measurement
DHT	rs2723497	7	17825827	C/T	SNX13	0.00152993	0.660548	0.484323	0.360637	0.961	rs2723555	A/T	rs2723555-T	17863633	4e-08	0.488453	0.00644613	[0.004-0.0089] unit increase	hormone	32042192	Using human genetics to understand the disease impacts of testosterone in men and women.	Sex hormone-binding globulin levels adjusted for BMI	sex hormone-binding globulin measurement
Enz	rs2394862	10	74004741	A/G	SPOCK2	0.00155295	0.659702	0.435958	0.288764	0.806	rs7913447	NA/?	rs7913447-?	73992040	1e-06	NR	1.0879	[1.05-1.13]	cancer	28598434	Genome-wide association study identifies multiple risk loci for renal cell carcinoma.	Renal cell carcinoma	renal cell carcinoma
DHT	rs639933	5	134467750	C/A	PITX1	0.00158756	0.65845	-0.391791	0.370185	1	rs639933	A/C	rs639933-C	134467751	1e-09	0.38	1.07	[1.05-1.10]	cancer	31089142	Association analyses identify 31 new risk loci for colorectal cancer susceptibility.	Colorectal cancer	colorectal cancer
DHT	rs10957982	8	81455762	G/A	ZBTB10	0.00163955	0.65661	0.376982	0.375361	0.8	rs440837	G/A	rs440837-A	81461974	7e-08	0.78	0.042	[0.027-0.057] nmol/L decrease	hormone	22829776	A genome-wide association meta-analysis of circulating sex hormone-binding globulin reveals multiple Loci implicated in sex steroid hormone regulation.	Sex hormone-binding globulin levels	sex hormone-binding globulin measurement
DHT	rs10957982	8	81455762	G/A	ZBTB10	0.00163955	0.65661	0.376982	0.375361	0.8	rs440837	G/A	rs440837-A	81461974	3e-09	0.78	0.028	[0.019-0.037] nmol/L decrease	hormone	22829776	A genome-wide association meta-analysis of circulating sex hormone-binding globulin reveals multiple Loci implicated in sex steroid hormone regulation.	Sex hormone-binding globulin levels	sex hormone-binding globulin measurement
DHT	rs440837	8	81461973	G/A	ZBTB10	0.00163955	0.65661	0.376982	0.375361	1	rs440837	G/A	rs440837-A	81461974	7e-08	0.78	0.042	[0.027-0.057] nmol/L decrease	hormone	22829776	A genome-wide association meta-analysis of circulating sex hormone-binding globulin reveals multiple Loci implicated in sex steroid hormone regulation.	Sex hormone-binding globulin levels	sex hormone-binding globulin measurement
DHT	rs440837	8	81461973	G/A	ZBTB10	0.00163955	0.65661	0.376982	0.375361	1	rs440837	G/A	rs440837-A	81461974	3e-09	0.78	0.028	[0.019-0.037] nmol/L decrease	hormone	22829776	A genome-wide association meta-analysis of circulating sex hormone-binding globulin reveals multiple Loci implicated in sex steroid hormone regulation.	Sex hormone-binding globulin levels	sex hormone-binding globulin measurement
Enz	rs1054873	2	111876147	A/G	MIR4435-1HG	0.00180457	0.651078	0.0981773	0.319456	0.922	rs6708784	A/G	rs6708784-G	111927379	2e-07	NR	1.28982	[1.2898233]	cancer	32887889	Pan-cancer study detects genetic risk variants and shared genetic basis in two large cohorts.	Lymphocytic leukemia	lymphoid leukemia
Enz	rs1054873	2	111876147	A/G	MIR4435-1HG	0.00180457	0.651078	0.0981773	0.319456	0.996	rs1439287	G/A	rs1439287-A	111871897	5e-15	0.48	1.37	[1.37]	cancer	24292274	A genome-wide association study identifies multiple susceptibility loci for chronic lymphocytic leukemia.	Chronic lymphocytic leukemia	chronic lymphocytic leukemia
Enz	rs1821968	2	111880622	A/G	MIR4435-1HG	0.00180457	0.651078	0.0981773	0.319456	0.915	rs6708784	A/G	rs6708784-G	111927379	2e-07	NR	1.28982	[1.2898233]	cancer	32887889	Pan-cancer study detects genetic risk variants and shared genetic basis in two large cohorts.	Lymphocytic leukemia	lymphoid leukemia
Enz	rs1821968	2	111880622	A/G	MIR4435-1HG	0.00180457	0.651078	0.0981773	0.319456	0.988	rs1439287	G/A	rs1439287-A	111871897	5e-15	0.48	1.37	[1.37]	cancer	24292274	A genome-wide association study identifies multiple susceptibility loci for chronic lymphocytic leukemia.	Chronic lymphocytic leukemia	chronic lymphocytic leukemia
Enz	rs7014582	8	144990527	G/A	OPLAH	0.00183739	0.650028	0.51316	0.322225	0.807	rs11780978	G/A	rs11780978-A	145034852	1e-10	0.394706	0.0210559	[0.015-0.027] unit increase	hormone	35192695	Cross-ancestry genome-wide association studies of sex hormone concentrations in pre- and postmenopausal women.	Sex hormone-binding globulin levels	sex hormone-binding globulin measurement
Enz	rs7014582	8	144990527	G/A	OPLAH	0.00183739	0.650028	0.51316	0.322225	0.807	rs11780978	G/A	rs11780978-A	145034852	9e-08	0.403073	0.00778954	[0.0049-0.0106] unit increase	hormone	32042192	Using human genetics to understand the disease impacts of testosterone in men and women.	Sex hormone-binding globulin levels	sex hormone-binding globulin measurement
Enz	rs7014582	8	144990527	G/A	OPLAH	0.00183739	0.650028	0.51316	0.322225	0.807	rs11780978	G/A	rs11780978-A	145034852	3e-13	0.403073	0.00875809	[0.0063-0.0112] unit increase	hormone	32042192	Using human genetics to understand the disease impacts of testosterone in men and women.	Sex hormone-binding globulin levels adjusted for BMI	sex hormone-binding globulin measurement
Enz	rs7014582	8	144990527	G/A	OPLAH	0.00183739	0.650028	0.51316	0.322225	0.807	rs11780978	G/A	rs11780978-A	145034852	7e-06	0.394706	0.0213917	[0.012-0.031] unit increase	hormone	35192695	Cross-ancestry genome-wide association studies of sex hormone concentrations in pre- and postmenopausal women.	Sex hormone-binding globulin levels in postmenopausal women	sex hormone-binding globulin measurement
Enz	rs526897	2	219433596	G/A	PLCD4	0.00190654	0.647866	-0.439703	0.329834	0.803	rs10189479	C/A	rs10189479-A	219287276	5e-14	0.434028	0.00925296	[0.0068-0.0117] unit increase	hormone	32042192	Using human genetics to understand the disease impacts of testosterone in men and women.	Sex hormone-binding globulin levels adjusted for BMI	sex hormone-binding globulin measurement
Enz	rs526897	2	219433596	G/A	PLCD4	0.00190654	0.647866	-0.439703	0.329834	0.803	rs10189479	C/A	rs10189479-A	219287276	6e-10	0.432744	0.0199167	[0.014-0.026] unit increase	hormone	35192695	Cross-ancestry genome-wide association studies of sex hormone concentrations in pre- and postmenopausal women.	Sex hormone-binding globulin levels	sex hormone-binding globulin measurement
Enz	rs526897	2	219433596	G/A	PLCD4	0.00190654	0.647866	-0.439703	0.329834	0.803	rs10189479	C/A	rs10189479-A	219287276	2e-06	0.434028	0.00691278	[0.0041-0.0097] unit increase	hormone	32042192	Using human genetics to understand the disease impacts of testosterone in men and women.	Sex hormone-binding globulin levels	sex hormone-binding globulin measurement
DHT	rs2153977	1	114080070	A/G	MAGI3	0.00191338	0.647656	-0.361193	0.407815	1	rs2153977	T/C	rs2153977-C	114080071	5e-08	0.68967	1.09472	[1.06-1.14]	cancer	31605138	Neural crest-derived tumor neuroblastoma and melanoma share 1p13.2 as susceptibility locus that shows a long-range interaction with the SLC16A1 gene.	Neuroblastoma or malignant cutaneous melanoma	neuroblastoma, cutaneous melanoma
DHT	rs4806660	19	55824633	G/A	PPP6R1	0.00199196	0.645285	-0.296043	0.416844	0.962	rs1172821	C/T	rs1172821-T	55816678	4e-06	0.3632	0.0297	[0.017-0.042] unit decrease	cancer	29059683	Association analysis identifies 65 new breast cancer risk loci.	Breast cancer	breast carcinoma
DHT	rs4789144	17	73128163	A/G	SLC16A5	0.00224919	0.638031	-0.0454074	0.447873	0.983	rs72844546	T/C	rs72844546-C	73149850	3e-18	0.345886	0.0103075	[0.0078-0.0128] unit increase	hormone	32042192	Using human genetics to understand the disease impacts of testosterone in men and women.	Sex hormone-binding globulin levels adjusted for BMI	sex hormone-binding globulin measurement
DHT	rs4789144	17	73128163	A/G	SLC16A5	0.00224919	0.638031	-0.0454074	0.447873	0.983	rs72844546	T/C	rs72844546-C	73149850	5e-16	0.359449	0.0271301	[0.021-0.034] unit increase	hormone	35192695	Cross-ancestry genome-wide association studies of sex hormone concentrations in pre- and postmenopausal women.	Sex hormone-binding globulin levels	sex hormone-binding globulin measurement
DHT	rs4789144	17	73128163	A/G	SLC16A5	0.00224919	0.638031	-0.0454074	0.447873	0.983	rs72844546	T/C	rs72844546-C	73149850	8e-12	0.345886	0.00969476	[0.0068-0.0126] unit increase	hormone	32042192	Using human genetics to understand the disease impacts of testosterone in men and women.	Sex hormone-binding globulin levels	sex hormone-binding globulin measurement
DHT	rs4789144	17	73128163	A/G	SLC16A5	0.00224919	0.638031	-0.0454074	0.447873	0.983	rs72844546	T/C	rs72844546-C	73149850	3e-33	0.345834	0.00998897	[0.0083-0.0116] unit increase	hormone	32042192	Using human genetics to understand the disease impacts of testosterone in men and women.	Sex hormone-binding globulin levels adjusted for BMI	sex hormone-binding globulin measurement
DHT	rs4789144	17	73128163	A/G	SLC16A5	0.00224919	0.638031	-0.0454074	0.447873	0.983	rs72844546	T/C	rs72844546-C	73149850	4e-13	0.359449	0.0353911	[0.026-0.045] unit increase	hormone	35192695	Cross-ancestry genome-wide association studies of sex hormone concentrations in pre- and postmenopausal women.	Sex hormone-binding globulin levels in postmenopausal women	sex hormone-binding globulin measurement
DHT	rs4789144	17	73128163	A/G	SLC16A5	0.00224919	0.638031	-0.0454074	0.447873	0.983	rs72844546	T/C	rs72844546-C	73149850	6e-27	0.345834	0.00989122	[0.008-0.0118] unit increase	hormone	32042192	Using human genetics to understand the disease impacts of testosterone in men and women.	Sex hormone-binding globulin levels	sex hormone-binding globulin measurement
DHT	rs729405	17	73185656	A/G	SLC16A5	0.00224919	0.638031	-0.0454074	0.447873	0.819	rs72844546	T/C	rs72844546-C	73149850	5e-16	0.359449	0.0271301	[0.021-0.034] unit increase	hormone	35192695	Cross-ancestry genome-wide association studies of sex hormone concentrations in pre- and postmenopausal women.	Sex hormone-binding globulin levels	sex hormone-binding globulin measurement
DHT	rs729405	17	73185656	A/G	SLC16A5	0.00224919	0.638031	-0.0454074	0.447873	0.819	rs72844546	T/C	rs72844546-C	73149850	8e-12	0.345886	0.00969476	[0.0068-0.0126] unit increase	hormone	32042192	Using human genetics to understand the disease impacts of testosterone in men and women.	Sex hormone-binding globulin levels	sex hormone-binding globulin measurement
DHT	rs729405	17	73185656	A/G	SLC16A5	0.00224919	0.638031	-0.0454074	0.447873	0.819	rs72844546	T/C	rs72844546-C	73149850	4e-13	0.359449	0.0353911	[0.026-0.045] unit increase	hormone	35192695	Cross-ancestry genome-wide association studies of sex hormone concentrations in pre- and postmenopausal women.	Sex hormone-binding globulin levels in postmenopausal women	sex hormone-binding globulin measurement
DHT	rs729405	17	73185656	A/G	SLC16A5	0.00224919	0.638031	-0.0454074	0.447873	0.819	rs72844546	T/C	rs72844546-C	73149850	3e-18	0.345886	0.0103075	[0.0078-0.0128] unit increase	hormone	32042192	Using human genetics to understand the disease impacts of testosterone in men and women.	Sex hormone-binding globulin levels adjusted for BMI	sex hormone-binding globulin measurement
DHT	rs729405	17	73185656	A/G	SLC16A5	0.00224919	0.638031	-0.0454074	0.447873	0.819	rs72844546	T/C	rs72844546-C	73149850	6e-27	0.345834	0.00989122	[0.008-0.0118] unit increase	hormone	32042192	Using human genetics to understand the disease impacts of testosterone in men and women.	Sex hormone-binding globulin levels	sex hormone-binding globulin measurement
DHT	rs729405	17	73185656	A/G	SLC16A5	0.00224919	0.638031	-0.0454074	0.447873	0.819	rs72844546	T/C	rs72844546-C	73149850	3e-33	0.345834	0.00998897	[0.0083-0.0116] unit increase	hormone	32042192	Using human genetics to understand the disease impacts of testosterone in men and women.	Sex hormone-binding globulin levels adjusted for BMI	sex hormone-binding globulin measurement
Enz	rs1172822	19	55819844	A/G	PPP6R1	0.00229062	0.636928	-0.359123	0.370785	0.991	rs1172821	C/T	rs1172821-T	55816678	4e-06	0.3632	0.0297	[0.017-0.042] unit decrease	cancer	29059683	Association analysis identifies 65 new breast cancer risk loci.	Breast cancer	breast carcinoma
Enz	rs10762503	10	74021557	A/G	SPOCK2	0.00236114	0.635089	0.50473	0.378296	0.83	rs7913447	NA/?	rs7913447-?	73992040	1e-06	NR	1.0879	[1.05-1.13]	cancer	28598434	Genome-wide association study identifies multiple risk loci for renal cell carcinoma.	Renal cell carcinoma	renal cell carcinoma
Enz	rs3829668	19	42259227	A/G	CEACAM21	0.00236757	0.634924	-0.184794	0.379174	0.908	rs12985771	A/C	rs12985771-C	42229176	2e-18	0.363	0.1	[0.08-0.13] unit increase	cancer	31666285	Common and rare sequence variants influencing tumor biomarkers in blood.	Serum carcinoembryonic antigen levels	serum carcinoembryonic antigen measurement
Enz	rs7618915	3	52279593	A/G	POC1A	0.00249054	0.63183	0.25804	0.391247	0.987	rs57615517	A/G	rs57615517-G	52322417	5e-10	0.684987	0.00804383	[0.0053-0.0108] unit increase	hormone	32042192	Using human genetics to understand the disease impacts of testosterone in men and women.	Total testosterone levels	testosterone measurement
Enz	rs1109368	19	55832566	T/C	NAT14	0.0025624	0.63008	-0.559262	0.397174	0.823	rs1172821	C/T	rs1172821-T	55816678	4e-06	0.3632	0.0297	[0.017-0.042] unit decrease	cancer	29059683	Association analysis identifies 65 new breast cancer risk loci.	Breast cancer	breast carcinoma
Enz	rs2384687	19	55831187	G/A	NAT14	0.0025624	0.63008	-0.559262	0.397174	0.828	rs1172821	C/T	rs1172821-T	55816678	4e-06	0.3632	0.0297	[0.017-0.042] unit decrease	cancer	29059683	Association analysis identifies 65 new breast cancer risk loci.	Breast cancer	breast carcinoma
Enz	rs4806661	19	55824660	T/A	NAT14	0.0025624	0.63008	-0.559262	0.397174	0.828	rs1172821	C/T	rs1172821-T	55816678	4e-06	0.3632	0.0297	[0.017-0.042] unit decrease	cancer	29059683	Association analysis identifies 65 new breast cancer risk loci.	Breast cancer	breast carcinoma
Enz	rs1172822	19	55819844	A/G	NAT14	0.00256923	0.629916	-0.557449	0.397887	0.991	rs1172821	C/T	rs1172821-T	55816678	4e-06	0.3632	0.0297	[0.017-0.042] unit decrease	cancer	29059683	Association analysis identifies 65 new breast cancer risk loci.	Breast cancer	breast carcinoma
Enz	rs6495314	15	78960528	C/A	MORF4L1	0.00260513	0.629059	-0.0333416	0.400901	0.884	rs3813565	G/T	rs3813565-T	79019610	1e-09	0.401175	1.21311	[1.139778258-1.291156411]	cancer	28604730	Large-scale association analysis identifies new lung cancer susceptibility loci and heterogeneity in genetic susceptibility across histological subtypes.	Small cell lung carcinoma	small cell lung carcinoma
Enz	rs6495314	15	78960528	C/A	MORF4L1	0.00260513	0.629059	-0.0333416	0.400901	0.963	rs11639372	C/T	rs11639372-T	78966655	6e-26	0.403533	1.18835	[1.150784342-1.227144715]	cancer	28604730	Large-scale association analysis identifies new lung cancer susceptibility loci and heterogeneity in genetic susceptibility across histological subtypes.	Lung adenocarcinoma	lung adenocarcinoma
Enz	rs6495314	15	78960528	C/A	MORF4L1	0.00260513	0.629059	-0.0333416	0.400901	0.963	rs11639372	C/T	rs11639372-T	78966655	3e-52	0.408811	1.19721	[1.169764209-1.225296649]	cancer	28604730	Large-scale association analysis identifies new lung cancer susceptibility loci and heterogeneity in genetic susceptibility across histological subtypes.	Lung cancer	lung carcinoma
Enz	rs6495314	15	78960528	C/A	MORF4L1	0.00260513	0.629059	-0.0333416	0.400901	0.884	rs3813565	G/T	rs3813565-T	79019610	3e-19	0.397141	1.20105	[1.153867939-1.25015625]	cancer	28604730	Large-scale association analysis identifies new lung cancer susceptibility loci and heterogeneity in genetic susceptibility across histological subtypes.	Squamous cell lung carcinoma	squamous cell lung carcinoma
Enz	rs6495314	15	78960528	C/A	MORF4L1	0.00260513	0.629059	-0.0333416	0.400901	0.963	rs11639372	C/T	rs11639372-T	78966655	5e-37	0.423901	1.20874	[1.173918989-1.244594833]	cancer	28604730	Large-scale association analysis identifies new lung cancer susceptibility loci and heterogeneity in genetic susceptibility across histological subtypes.	Lung cancer in ever smokers	lung carcinoma
Enz	rs6495314	15	78960528	C/A	MORF4L1	0.00260513	0.629059	-0.0333416	0.400901	0.968	rs4886579	C/T	rs4886579-T	78969256	1e-13	0.4	1.12	[1.08-1.16]	cancer	33667223	Genome-wide association meta-analysis identifies pleiotropic risk loci for aerodigestive squamous cell cancers.	Aerodigestive squamous cell cancer (pleiotropy)	upper aerodigestive tract neoplasm
DHT	rs10117770	9	82086681	G/A	TLE4	0.00261917	0.628727	-0.039044	0.484072	1	rs142727307	NA/NA	NA	82090724	1e-12	NA	NA	NA	cancer	33398198	Trans-ancestry genome-wide association meta-analysis of prostate cancer identifies new susceptibility loci and informs genetic risk prediction.	Prostate cancer	prostate carcinoma
Enz	rs3733897	5	134223592	G/A	C5orf24	0.00263355	0.628388	0.321127	0.403897	1	rs3733897	G/A	rs3733897-A	134223593	4e-09	0.866116	0.0250318	[0.016-0.034] unit increase	hormone	32042192	Using human genetics to understand the disease impacts of testosterone in men and women.	Bioavailable testosterone levels	testosterone measurement
Enz	rs9285933	5	134257518	A/G	C5orf24	0.00263355	0.628388	0.321127	0.403897	0.977	rs3733897	G/A	rs3733897-A	134223593	4e-09	0.866116	0.0250318	[0.016-0.034] unit increase	hormone	32042192	Using human genetics to understand the disease impacts of testosterone in men and women.	Bioavailable testosterone levels	testosterone measurement
DHT	rs17659254	5	134451316	G/C	PITX1	0.00284295	0.623618	-0.480701	0.505735	1	rs36096333	C/T	rs36096333-T	134450662	1e-10	0.27	1.09	[1.06-1.12]	cancer	34671089	Genome-wide association study of colorectal polyps identified highly overlapping polygenic architecture with colorectal cancer.	Colorectal polyp and colorectal cancer (MTAG)	colorectal cancer, polyp of large intestine
Enz	rs9400887	6	116421126	G/A	FRK	0.00292168	0.621901	0.696918	0.425642	0.992	rs1890426	T/C	rs1890426-C	116338065	2e-09	0.401171	0.00726876	[0.005-0.0096] unit increase	hormone	32042192	Using human genetics to understand the disease impacts of testosterone in men and women.	Sex hormone-binding globulin levels adjusted for BMI	sex hormone-binding globulin measurement
Enz	rs9400887	6	116421126	G/A	FRK	0.00292168	0.621901	0.696918	0.425642	0.992	rs1890426	T/C	rs1890426-C	116338065	2e-09	0.401171	0.00749464	[0.005-0.01] unit increase	hormone	32042192	Using human genetics to understand the disease impacts of testosterone in men and women.	Sex hormone-binding globulin levels	sex hormone-binding globulin measurement
DHT	rs10272208	7	105331818	C/A	EFCAB10	0.00294257	0.621452	-0.0508917	0.515383	1	rs10272208	C/A	rs10272208-A	105331819	2e-06	0.5413	0.75	[0.66-0.84]	cancer	31488892	GWAS of five gynecologic diseases and cross-trait analysis in Japanese.	Cervical cancer	cervical carcinoma
DHT	rs10272208	7	105331818	C/A	EFCAB10	0.00294257	0.621452	-0.0508917	0.515383	1	rs10272208	C/A	rs10272208-A	105331819	5e-07	0.5413	0.75	[0.66-0.84]	cancer	31488892	GWAS of five gynecologic diseases and cross-trait analysis in Japanese.	Cervical cancer (MTAG)	cervical carcinoma
DHT	rs1225618	6	28129712	A/C	ZKSCAN3	0.00294613	0.621376	0.0376979	0.515383	0.808	rs213237	C/T	rs213237-T	28323938	2e-06	0.6068	1.37	[1.21-1.56]	cancer	31488892	GWAS of five gynecologic diseases and cross-trait analysis in Japanese.	Cervical cancer (MTAG)	cervical carcinoma
DHT	rs1225618	6	28129712	A/C	ZKSCAN3	0.00294613	0.621376	0.0376979	0.515383	0.808	rs213237	C/T	rs213237-T	28323938	7e-07	0.6068	1.37	[1.21-1.56]	cancer	31488892	GWAS of five gynecologic diseases and cross-trait analysis in Japanese.	Cervical cancer	cervical carcinoma
DHT	rs213237	6	28323937	A/G	ZKSCAN3	0.00294613	0.621376	0.0376979	0.515383	1	rs213237	C/T	rs213237-T	28323938	2e-06	0.6068	1.37	[1.21-1.56]	cancer	31488892	GWAS of five gynecologic diseases and cross-trait analysis in Japanese.	Cervical cancer (MTAG)	cervical carcinoma
DHT	rs213237	6	28323937	A/G	ZKSCAN3	0.00294613	0.621376	0.0376979	0.515383	1	rs213237	C/T	rs213237-T	28323938	7e-07	0.6068	1.37	[1.21-1.56]	cancer	31488892	GWAS of five gynecologic diseases and cross-trait analysis in Japanese.	Cervical cancer	cervical carcinoma
DHT	rs2531825	6	28349263	G/A	ZKSCAN3	0.00294613	0.621376	0.0376979	0.515383	0.987	rs213237	C/T	rs213237-T	28323938	2e-06	0.6068	1.37	[1.21-1.56]	cancer	31488892	GWAS of five gynecologic diseases and cross-trait analysis in Japanese.	Cervical cancer (MTAG)	cervical carcinoma
DHT	rs2531825	6	28349263	G/A	ZKSCAN3	0.00294613	0.621376	0.0376979	0.515383	0.987	rs213237	C/T	rs213237-T	28323938	7e-07	0.6068	1.37	[1.21-1.56]	cancer	31488892	GWAS of five gynecologic diseases and cross-trait analysis in Japanese.	Cervical cancer	cervical carcinoma
DHT	rs1109368	19	55832566	T/C	PPP6R1	0.00295265	0.621236	-0.286834	0.516184	0.823	rs1172821	C/T	rs1172821-T	55816678	4e-06	0.3632	0.0297	[0.017-0.042] unit decrease	cancer	29059683	Association analysis identifies 65 new breast cancer risk loci.	Breast cancer	breast carcinoma
DHT	rs2384687	19	55831187	G/A	PPP6R1	0.00295265	0.621236	-0.286834	0.516184	0.828	rs1172821	C/T	rs1172821-T	55816678	4e-06	0.3632	0.0297	[0.017-0.042] unit decrease	cancer	29059683	Association analysis identifies 65 new breast cancer risk loci.	Breast cancer	breast carcinoma
DHT	rs4806661	19	55824660	T/A	PPP6R1	0.00295265	0.621236	-0.286834	0.516184	0.828	rs1172821	C/T	rs1172821-T	55816678	4e-06	0.3632	0.0297	[0.017-0.042] unit decrease	cancer	29059683	Association analysis identifies 65 new breast cancer risk loci.	Breast cancer	breast carcinoma
Enz	rs11746443	5	176798305	A/G	FAM193B	0.00299748	0.620284	-0.0914586	0.431447	0.83	rs13153019	T/C	rs13153019-C	176782218	1e-06	0.245153	0.0276239	[0.016-0.039] unit increase	hormone	35192695	Cross-ancestry genome-wide association studies of sex hormone concentrations in pre- and postmenopausal women.	Testosterone levels in postmenopausal women	testosterone measurement
Enz	rs11746443	5	176798305	A/G	FAM193B	0.00299748	0.620284	-0.0914586	0.431447	0.83	rs13153019	T/C	rs13153019-C	176782218	2e-09	0.249291	0.0177496	[0.012-0.024] unit increase	hormone	32042192	Using human genetics to understand the disease impacts of testosterone in men and women.	Bioavailable testosterone levels	testosterone measurement
Enz	rs11746443	5	176798305	A/G	FAM193B	0.00299748	0.620284	-0.0914586	0.431447	0.83	rs13153019	T/C	rs13153019-C	176782218	2e-14	0.249244	0.0242892	[0.018-0.031] unit increase	hormone	32042192	Using human genetics to understand the disease impacts of testosterone in men and women.	Total testosterone levels	testosterone measurement
Enz	rs11746443	5	176798305	A/G	FAM193B	0.00299748	0.620284	-0.0914586	0.431447	0.83	rs13153019	T/C	rs13153019-C	176782218	2e-09	0.245153	0.0276239	[0.016-0.039] unit increase	hormone	35192695	Cross-ancestry genome-wide association studies of sex hormone concentrations in pre- and postmenopausal women.	Testosterone levels	testosterone measurement
Enz	rs928815	6	31531214	A/C	TNF	0.0030376	0.619441	-0.373319	0.434302	0.988	rs2239704	C/A	rs2239704-A	31540141	6e-09	NR	1.23	[1.23]	cancer	28806749	Defining the genetic susceptibility to cervical neoplasia-A genome-wide association study.	Cervical cancer	cervical carcinoma
DHT	rs11071200	15	55950081	A/C	NEDD4	0.00331589	0.61384	0.548888	0.546818	1	rs11071200	G/T	rs11071200-T	55950082	9e-07	0.008	8.241	[2.888-23.520]	cancer	23648065	Genome-wide association study of chemotherapeutic agent-induced severe neutropenia/leucopenia for patients in Biobank Japan.	Adverse response to chemotherapy (neutropenia/leucopenia) (carboplatin)	response to carboplatin, response to antineoplastic agent
Enz	rs4764552	12	6386517	G/A	TAPBPL	0.00340684	0.612095	-0.0718072	0.46818	1	rs10849432	C/T	rs10849432-T	6385727	4e-10	0.82	1.14	[1.09-1.18]	cancer	26965516	Identification of Susceptibility Loci and Genes for Colorectal Cancer Risk.	Colorectal cancer	colorectal cancer
Enz	rs4764552	12	6386517	G/A	TAPBPL	0.00340684	0.612095	-0.0718072	0.46818	1	rs10849432	C/T	rs10849432-T	6385727	6e-10	0.82	1.14	[1.09-1.18]	cancer	24836286	Large-scale genetic study in East Asians identifies six new loci associated with colorectal cancer risk.	Colorectal cancer	colorectal cancer
Enz	rs4773184	13	111080230	G/A	CARKD	0.00364409	0.607718	0.105448	0.488401	0.937	rs8000189	C/T	rs8000189-T	111075881	2e-09	0.64	1.06	[1.04-1.08]	cancer	30510241	Discovery of common and rare genetic risk variants for colorectal cancer.	Colorectal cancer or advanced adenoma	colorectal cancer, colorectal adenoma
Enz	rs4773184	13	111080230	G/A	CARKD	0.00364409	0.607718	0.105448	0.488401	0.929	rs7993934	C/T	rs7993934-T	111074915	3e-11	0.65	1.08	[1.05-1.10]	cancer	31089142	Association analyses identify 31 new risk loci for colorectal cancer susceptibility.	Colorectal cancer	colorectal cancer
Enz	rs4773184	13	111080230	G/A	CARKD	0.00364409	0.607718	0.105448	0.488401	0.933	rs8001158	T/G	rs8001158-G	111075658	3e-10	NR	0.1274	[0.088-0.167] unit increase	cancer	34594039	A cross-population atlas of genetic associations for 220 human phenotypes.	Colorectal cancer	colorectal cancer
Enz	rs1476698	2	242296448	G/A	2024-09-02	0.00383796	0.604315	0.0879528	0.501497	0.97	rs62193162	A/T	rs62193162-T	242268436	1e-07	0.639451	0.00489105	[0.003-0.0068] unit increase	hormone	32042192	Using human genetics to understand the disease impacts of testosterone in men and women.	Sex hormone-binding globulin levels	sex hormone-binding globulin measurement
Enz	rs1476698	2	242296448	G/A	2024-09-02	0.00383796	0.604315	0.0879528	0.501497	0.97	rs62193162	A/T	rs62193162-T	242268436	3e-09	0.639451	0.00498896	[0.0033-0.0067] unit increase	hormone	32042192	Using human genetics to understand the disease impacts of testosterone in men and women.	Sex hormone-binding globulin levels adjusted for BMI	sex hormone-binding globulin measurement
DHT	rs4911408	20	32700565	G/A	AHCY	0.00448853	0.593852	-0.0300607	0.633569	0.926	rs11907546	T/C	rs11907546-C	32719797	3e-06	NR	1.11111	[NR]	cancer	27197191	Cross-Cancer Genome-Wide Analysis of Lung, Ovary, Breast, Prostate, and Colorectal Cancer Reveals Novel Pleiotropic Associations.	Cancer (pleiotropy)	lung carcinoma, estrogen-receptor negative breast cancer, colorectal cancer, ovarian endometrioid carcinoma, prostate carcinoma, ovarian serous carcinoma, breast carcinoma, ovarian carcinoma, lung adenocarcinoma, squamous cell lung carcinoma
DHT	rs4911408	20	32700565	G/A	AHCY	0.00448853	0.593852	-0.0300607	0.633569	0.995	rs2284386	A/G	rs2284386-G	32644396	2e-09	0.653086	1.06988	[1.05-1.09]	cancer	34290314	Genetic association studies of alterations in protein function expose recessive effects on cancer predisposition.	Non-melanoma skin cancer	non-melanoma skin carcinoma
DHT	rs4911408	20	32700565	G/A	AHCY	0.00448853	0.593852	-0.0300607	0.633569	1	rs2300206	C/G	rs2300206-G	32589808	2e-08	NR	1.11111	[NR]	cancer	27197191	Cross-Cancer Genome-Wide Analysis of Lung, Ovary, Breast, Prostate, and Colorectal Cancer Reveals Novel Pleiotropic Associations.	Cancer	lung carcinoma, estrogen-receptor negative breast cancer, colorectal cancer, ovarian endometrioid carcinoma, prostate carcinoma, ovarian serous carcinoma, breast carcinoma, ovarian carcinoma, lung adenocarcinoma, squamous cell lung carcinoma
DHT	rs4911408	20	32700565	G/A	AHCY	0.00448853	0.593852	-0.0300607	0.633569	1	rs2284378	C/T	rs2284378-T	32588095	2e-07	0.662143	1.0379	[1.02-1.05]	cancer	34290314	Genetic association studies of alterations in protein function expose recessive effects on cancer predisposition.	Cancer	cancer
DHT	rs4911408	20	32700565	G/A	AHCY	0.00448853	0.593852	-0.0300607	0.633569	1	rs2300206	C/G	rs2300206-G	32589808	6e-06	NR	1.11111	[NR]	cancer	27197191	Cross-Cancer Genome-Wide Analysis of Lung, Ovary, Breast, Prostate, and Colorectal Cancer Reveals Novel Pleiotropic Associations.	Cancer (pleiotropy)	lung carcinoma, estrogen-receptor negative breast cancer, colorectal cancer, ovarian endometrioid carcinoma, prostate carcinoma, ovarian serous carcinoma, breast carcinoma, ovarian carcinoma, lung adenocarcinoma, squamous cell lung carcinoma
DHT	rs4911408	20	32700565	G/A	AHCY	0.00448853	0.593852	-0.0300607	0.633569	0.954	rs973409	C/T	rs973409-T	32536364	2e-10	0.65769	1.07375	[1.05-1.1]	cancer	34290314	Genetic association studies of alterations in protein function expose recessive effects on cancer predisposition.	Non-melanoma skin cancer	non-melanoma skin carcinoma
DHT	rs4911408	20	32700565	G/A	AHCY	0.00448853	0.593852	-0.0300607	0.633569	1	rs2284378	C/T	rs2284378-T	32588095	1e-08	0.31	1.16	[1.10-1.22]	cancer	22976474	A meta-analysis of genome-wide association studies of breast cancer identifies two novel susceptibility loci at 6q14 and 20q11.	Breast cancer	breast carcinoma
DHT	rs4911408	20	32700565	G/A	AHCY	0.00448853	0.593852	-0.0300607	0.633569	0.935	rs4911414	G/T	rs4911414-T	32729444	1e-06	0.647215	1.03516	[1.02-1.05]	cancer	34290314	Genetic association studies of alterations in protein function expose recessive effects on cancer predisposition.	Cancer	cancer
DHT	rs4911408	20	32700565	G/A	AHCY	0.00448853	0.593852	-0.0300607	0.633569	0.926	rs11907546	T/C	rs11907546-C	32719797	3e-09	NR	1.11111	[NR]	cancer	27197191	Cross-Cancer Genome-Wide Analysis of Lung, Ovary, Breast, Prostate, and Colorectal Cancer Reveals Novel Pleiotropic Associations.	Cancer	lung carcinoma, estrogen-receptor negative breast cancer, colorectal cancer, ovarian endometrioid carcinoma, prostate carcinoma, ovarian serous carcinoma, breast carcinoma, ovarian carcinoma, lung adenocarcinoma, squamous cell lung carcinoma
DHT	rs4911408	20	32700565	G/A	AHCY	0.00448853	0.593852	-0.0300607	0.633569	0.949	rs4911412	G/A	rs4911412-A	32716435	2e-38	0.31	0.0926	[0.078-0.107] unit increase	cancer	34813871	Multi-trait genetic analysis identifies auto-immune loci associated with cutaneous melanoma.	Cutaneous melanoma (MTAG)	cutaneous melanoma
Enz	rs7014582	8	144990527	G/A	MAPK15	0.00460458	0.592121	0.840071	0.551163	0.807	rs11780978	G/A	rs11780978-A	145034852	3e-13	0.403073	0.00875809	[0.0063-0.0112] unit increase	hormone	32042192	Using human genetics to understand the disease impacts of testosterone in men and women.	Sex hormone-binding globulin levels adjusted for BMI	sex hormone-binding globulin measurement
Enz	rs7014582	8	144990527	G/A	MAPK15	0.00460458	0.592121	0.840071	0.551163	0.807	rs11780978	G/A	rs11780978-A	145034852	7e-06	0.394706	0.0213917	[0.012-0.031] unit increase	hormone	35192695	Cross-ancestry genome-wide association studies of sex hormone concentrations in pre- and postmenopausal women.	Sex hormone-binding globulin levels in postmenopausal women	sex hormone-binding globulin measurement
Enz	rs7014582	8	144990527	G/A	MAPK15	0.00460458	0.592121	0.840071	0.551163	0.807	rs11780978	G/A	rs11780978-A	145034852	1e-10	0.394706	0.0210559	[0.015-0.027] unit increase	hormone	35192695	Cross-ancestry genome-wide association studies of sex hormone concentrations in pre- and postmenopausal women.	Sex hormone-binding globulin levels	sex hormone-binding globulin measurement
Enz	rs7014582	8	144990527	G/A	MAPK15	0.00460458	0.592121	0.840071	0.551163	0.807	rs11780978	G/A	rs11780978-A	145034852	9e-08	0.403073	0.00778954	[0.0049-0.0106] unit increase	hormone	32042192	Using human genetics to understand the disease impacts of testosterone in men and women.	Sex hormone-binding globulin levels	sex hormone-binding globulin measurement
Enz	rs2296172	1	39835816	G/A	PABPC4	0.00471197	0.59055	-0.00279012	0.555971	1	rs41270807	A/C	rs41270807-C	39801815	5e-16	NR	0.0251	[0.019-0.031] unit decrease	hormone	33462484	Genetics of 35 blood and urine biomarkers in the UK Biobank.	Sex hormone-binding globulin levels	sex hormone-binding globulin measurement
DHT	rs9400887	6	116421126	G/A	FRK	0.004979	0.586771	0.552287	0.661445	0.992	rs1890426	T/C	rs1890426-C	116338065	2e-09	0.401171	0.00726876	[0.005-0.0096] unit increase	hormone	32042192	Using human genetics to understand the disease impacts of testosterone in men and women.	Sex hormone-binding globulin levels adjusted for BMI	sex hormone-binding globulin measurement
DHT	rs9400887	6	116421126	G/A	FRK	0.004979	0.586771	0.552287	0.661445	0.992	rs1890426	T/C	rs1890426-C	116338065	2e-09	0.401171	0.00749464	[0.005-0.01] unit increase	hormone	32042192	Using human genetics to understand the disease impacts of testosterone in men and women.	Sex hormone-binding globulin levels	sex hormone-binding globulin measurement

## Sheet: Supplemental Table_S7
Supp. Table S7 Loci enrichment analysis for PGx-eQTL SNPs in cancer and hormone level GWAS signals from GWAS-Catalogue.
	GWAS	P Value	Odds Ratio
GWAS-Catalog	cancer	1.78e-16	3.10957
	hormone	1.98e-15	3.84756
	All	1.05e-22	3.59205
